# Supplementary material for: 6,6′-Dibromo-2,2′-dihex­yloxy-1,1′-bi­naphthalene
Source: Acta Crystallogr Sect E Struct Rep Online. 2008 Oct 18;64(Pt 11):o2140. doi: 10.1107/S1600536808033369 (PMC2959541; doi:10.1107/S1600536808033369)
Supplement: Supplementary file 1 [file e-64-o2140-sup1.cif]

##############################################################################
###                                                                        ###
###        Electronic paper (Acta Crystallographica Section E)             ###
###                                                                        ###
##############################################################################
#                                                                            #
# This CIF contains the data in a paper accepted for publication in Acta     #
# Crystallographica Section E. It conforms to the requirements of Notes      #
# for Authors for Section E, and has been peer reviewed under the auspices   #
# of the IUCr Commission on Journals.                                        #
#                                                                            #
# Full details of the Crystallographic Information File format               #
# are given in the paper "The Crystallographic Information File (CIF):       #
# a New Standard Archive File for Crystallography" by S. R. Hall, F. H.      #
# Allen and I. D. Brown [Acta Cryst. (1991), A47, 655-685].                  #
#                                                                            #
# The current version of the core CIF dictionary is obtainable from          #
# ftp://ftp.iucr.org/pub/cif_core.dic. The current version number is 2.4.    #
#                                                                            #
# Software is freely available for graphical display of the structure(s) in  #
# this CIF.  For information consult the CIF home page http://www.iucr.org/  #
# cif/home.html                                                              #
#                                                                            #
# This file may be used for bona fide research purposes within the           #
# scientific community so long as proper attribution is given to the journal # 
# article from which it was obtained.                                        #
#                                                                            #
##############################################################################
                                             
data_global
_audit_creation_method     'form.cif (version 2.0)'
_journal_data_validation_number     ?
_journal_date_recd_electronic     2008-10-10
_journal_date_accepted     2008-10-14
_journal_name_full     'Acta Crystallographica, Section E'
_journal_year     2008
_journal_volume     64
_journal_issue     11
_journal_page_first     o2140
_journal_page_last     o2140
_journal_paper_category     QO
_journal_coeditor_code     AT2650
_publ_contact_author_name     'Fang-Fang Jian'
_publ_contact_author_address
;
Microscale Science Institute,
Weifang University,
Weifang 261061,
People's Republic of China
;
_publ_contact_author_email     'ffjian2008@163.com'
_publ_contact_author_fax     '86-0536-8785802'
_publ_contact_author_phone     '86-0536-8785802'
_publ_section_title
;
6,6'-Dibromo-2,2'-dihexyloxy-1,1'-binaphthalene
;
loop_
    _publ_author_name
    _publ_author_address
    'Yu-Feng Li'
;
  Microscale Science Institute,
  Department of Chemistry and Chemical Engineering
  Weifang University,
  Weifang 261061,
  People's Republic of China
;
    'Lin-Tong Wang'
;
  Department of Chemistry and Chemical Engineering
  Weifang University,
  Weifang 261061,
  People's Republic of China
;
    'Fang-Fang Jian'
;
  Microscale Science Institute,
  Weifang University,
  Weifang 261061,
  People's Republic of China
;
data_I
_audit_creation_method     SHELXL-97
_chemical_name_systematic
;
6,6'-Dibromo-2,2'-dihexyloxy-1,1'-binaphthalene
;
_chemical_name_common     ?
_chemical_formula_moiety     'C32 H36 Br2 O2'
_chemical_formula_sum     'C32 H36 Br2 O2'
_chemical_formula_iupac     'C32 H36 Br2 O2'
_chemical_formula_weight     612.43
_chemical_melting_point     ?
_symmetry_cell_setting     orthorhombic
_symmetry_space_group_name_H-M     'P n a 21'
_symmetry_space_group_name_Hall     'P 2c -2n'
loop_
    _symmetry_equiv_pos_as_xyz
    'x, y, z'
    '-x, -y, z+1/2'
    'x+1/2, -y+1/2, z'
    '-x+1/2, y+1/2, z+1/2'
_cell_length_a     12.401(3)
_cell_length_b     8.1742(16)
_cell_length_c     27.396(6)
_cell_angle_alpha     90.00
_cell_angle_beta     90.00
_cell_angle_gamma     90.00
_cell_volume     2777.1(10)
_cell_formula_units_Z     4
_cell_measurement_reflns_used     1536
_cell_measurement_theta_min     2.48
_cell_measurement_theta_max     23.60
_cell_measurement_temperature     293(2)
_exptl_crystal_description     block
_exptl_crystal_colour     yellow
_exptl_crystal_size_max     0.25
_exptl_crystal_size_mid     0.20
_exptl_crystal_size_min     0.18
_exptl_crystal_density_diffrn     1.465
_exptl_crystal_density_meas     ?
_exptl_crystal_density_method     'not measured'
_exptl_crystal_F_000     1256
_exptl_absorpt_coefficient_mu     2.946
_exptl_absorpt_correction_type     none
_exptl_absorpt_process_details     ?
_exptl_absorpt_correction_T_min     ?
_exptl_absorpt_correction_T_max     ?
_exptl_special_details
;
;
_diffrn_ambient_temperature     293(2)
_diffrn_radiation_type     MoK\a
_diffrn_radiation_wavelength     0.71073
_diffrn_radiation_source     'fine-focus sealed tube'
_diffrn_radiation_monochromator     graphite
_diffrn_measurement_device_type     'Bruker SMART CCD area-detector'
_diffrn_measurement_method     '\f and \w'
_diffrn_detector_area_resol_mean     ?
_diffrn_reflns_number     26425
_diffrn_reflns_av_R_equivalents     0.0621
_diffrn_reflns_av_sigmaI/netI     0.1182
_diffrn_reflns_theta_min     1.49
_diffrn_reflns_theta_max     27.48
_diffrn_reflns_theta_full     27.48
_diffrn_measured_fraction_theta_max     1.000
_diffrn_measured_fraction_theta_full     1.000
_diffrn_reflns_limit_h_min     -16
_diffrn_reflns_limit_h_max     16
_diffrn_reflns_limit_k_min     -10
_diffrn_reflns_limit_k_max     10
_diffrn_reflns_limit_l_min     -35
_diffrn_reflns_limit_l_max     35
_diffrn_standards_number     ?
_diffrn_standards_interval_count     ?
_diffrn_standards_interval_time     ?
_diffrn_standards_decay_%     ?
_refine_special_details
;
Refinement of <i>F</i>^2^ against ALL reflections. The weighted <i>R</i>-factor
<i>wR</i> and goodness of fit <i>S</i> are based on <i>F</i>^2^, conventional
<i>R</i>-factors <i>R</i> are based on <i>F</i>, with <i>F</i> set to zero for
negative <i>F</i>^2^. The threshold expression of <i>F</i>^2^ >
\s(<i>F</i>^2^) is used only for calculating <i>R</i>-factors(gt) <i>etc</i>.
and is not relevant to the choice of reflections for refinement.
<i>R</i>-factors based on <i>F</i>^2^ are statistically about twice as large
as those based on <i>F</i>, and <i>R</i>- factors based on ALL data will be
even larger.
;
_reflns_number_total     3647
_reflns_number_gt     3581
_reflns_threshold_expression     I>2\s(I)
_refine_ls_structure_factor_coef     Fsqd
_refine_ls_matrix_type     full
_refine_ls_R_factor_all     0.0725
_refine_ls_R_factor_gt     0.0360
_refine_ls_wR_factor_gt     0.0669
_refine_ls_wR_factor_ref     0.1031
_refine_ls_goodness_of_fit_ref     0.912
_refine_ls_restrained_S_all     0.911
_refine_ls_number_reflns     3647
_refine_ls_number_parameters     325
_refine_ls_number_restraints     1
_refine_ls_hydrogen_treatment     constr
_refine_ls_weighting_scheme     calc
_refine_ls_weighting_details
                  'calc w=1/[\s^2^(Fo^2^)+(0.031P)^2^] where P=(Fo^2^+2Fc^2^)/3'
_atom_sites_solution_hydrogens     geom
_atom_sites_solution_primary     direct
_atom_sites_solution_secondary     difmap
_refine_ls_shift/su_max     0.002
_refine_ls_shift/su_mean     0.000
_refine_diff_density_max     0.527
_refine_diff_density_min     -0.379
_refine_ls_extinction_method     none
_refine_ls_extinction_coef     ?
_refine_ls_abs_structure_details     'Flack (1983), 2766 Freidel pairs'
_refine_ls_abs_structure_Flack     0.49(2)
loop_
    _atom_type_symbol
    _atom_type_description
    _atom_type_scat_dispersion_real
    _atom_type_scat_dispersion_imag
    _atom_type_scat_source
    'C' 'C' 0.0033 0.0016
                         'International Tables Vol C Tables 4.2.6.8 and 6.1.1.4'
    'H' 'H' 0.0000 0.0000
                         'International Tables Vol C Tables 4.2.6.8 and 6.1.1.4'
    'O' 'O' 0.0106 0.0060
                         'International Tables Vol C Tables 4.2.6.8 and 6.1.1.4'
    'Br' 'Br' -0.2901 2.4595
                         'International Tables Vol C Tables 4.2.6.8 and 6.1.1.4'
_computing_data_collection     'SMART (Bruker, 1997)'
_computing_cell_refinement     'SAINT (Bruker, 1997)'
_computing_data_reduction     'SAINT (Bruker, 1997)'
_computing_structure_solution     'SHELXS97 (Sheldrick, 2008)'
_computing_structure_refinement     'SHELXL97 (Sheldrick, 2008)'
_computing_molecular_graphics     'SHELXTL (Sheldrick, 2008)'
_computing_publication_material     'SHELXTL (Sheldrick, 2008)'
loop_
    _atom_site_type_symbol
    _atom_site_label
    _atom_site_fract_x
    _atom_site_fract_y
    _atom_site_fract_z
    _atom_site_U_iso_or_equiv
    _atom_site_adp_type
    _atom_site_calc_flag
    _atom_site_refinement_flags
    _atom_site_occupancy
    _atom_site_disorder_assembly
    _atom_site_disorder_group
    Br Br1 0.72348(8) 0.71557(12) 0.21977(2) 0.0350(2) Uani d . 1 . .
    Br Br2 0.02939(8) 0.71401(13) 0.52428(2) 0.0354(2) Uani d . 1 . .
    C C25 0.2283(6) 0.7910(11) 0.4792(4) 0.0289(19) Uani d . 1 . .
    H H25A 0.2582 0.7353 0.5055 0.035 Uiso calc R 1 . .
    O O1 0.4163(4) 1.1960(8) 0.4440(2) 0.0311(12) Uani d . 1 . .
    O O2 0.3351(4) 1.1966(8) 0.2989(2) 0.0314(12) Uani d . 1 . .
    C C30 0.5435(7) 1.2962(13) 0.1715(4) 0.0310(19) Uani d . 1 . .
    H H30A 0.5845 1.3763 0.1899 0.037 Uiso calc R 1 . .
    H H30B 0.5045 1.3541 0.1461 0.037 Uiso calc R 1 . .
    C C14 0.5233(6) 0.7941(12) 0.2653(4) 0.0297(19) Uani d . 1 . .
    H H14A 0.4927 0.7390 0.2390 0.036 Uiso calc R 1 . .
    C C3 0.2086(7) 1.2922(12) 0.5727(4) 0.031(2) Uani d . 1 . .
    H H3A 0.2469 1.3490 0.5986 0.037 Uiso calc R 1 . .
    H H3B 0.1663 1.3727 0.5552 0.037 Uiso calc R 1 . .
    C C6 0.4604(9) 1.2618(8) 0.4870(4) 0.019(2) Uani d . 1 . .
    H H6A 0.5139 1.3441 0.4789 0.022 Uiso calc R 1 . .
    H H6B 0.4956 1.1761 0.5056 0.022 Uiso calc R 1 . .
    C C24 0.1149(5) 0.8051(10) 0.4732(3) 0.0267(16) Uani d . 1 . .
    C C27 0.2915(10) 1.2656(11) 0.2526(5) 0.040(3) Uani d . 1 . .
    H H27A 0.2371 1.3475 0.2595 0.048 Uiso calc R 1 . .
    H H27B 0.2591 1.1798 0.2330 0.048 Uiso calc R 1 . .
    C C8 0.5971(6) 1.1092(9) 0.4195(3) 0.0295(17) Uani d . 1 . .
    H H8A 0.6277 1.1601 0.4465 0.035 Uiso calc R 1 . .
    C C16 0.6830(5) 0.8758(9) 0.3093(3) 0.0272(16) Uani d . 1 . .
    H H16A 0.7577 0.8774 0.3124 0.033 Uiso calc R 1 . .
    C C10 0.6174(5) 0.9496(9) 0.3456(3) 0.0223(16) Uani d . 1 . .
    C C15 0.6363(5) 0.8027(11) 0.2699(3) 0.0253(15) Uani d . 1 . .
    C C11 0.5035(5) 0.9499(8) 0.3400(3) 0.0226(15) Uani d . 1 . .
    C C29 0.4653(8) 1.2176(11) 0.2043(4) 0.038(2) Uani d . 1 . .
    H H29A 0.5039 1.1641 0.2306 0.046 Uiso calc R 1 . .
    H H29B 0.4262 1.1342 0.1864 0.046 Uiso calc R 1 . .
    C C4 0.2923(7) 1.2171(10) 0.5372(3) 0.0260(19) Uani d . 1 . .
    H H4A 0.3319 1.1320 0.5542 0.031 Uiso calc R 1 . .
    H H4B 0.2543 1.1662 0.5102 0.031 Uiso calc R 1 . .
    C C19 0.1345(6) 0.9496(9) 0.3975(3) 0.0257(17) Uani d . 1 . .
    C C22 0.2678(6) 1.1123(8) 0.3292(2) 0.0258(16) Uani d . 1 . .
    C C17 0.3157(5) 1.0338(9) 0.3686(3) 0.0260(17) Uani d . 1 . .
    C C23 0.0695(5) 0.8747(9) 0.4339(3) 0.0275(16) Uani d . 1 . .
    H H23A -0.0051 0.8739 0.4305 0.033 Uiso calc R 1 . .
    C C32 0.7062(12) 1.2663(12) 0.1191(6) 0.051(4) Uani d . 1 . .
    H H32A 0.7554 1.1890 0.1050 0.076 Uiso calc R 1 . .
    H H32B 0.7450 1.3386 0.1405 0.076 Uiso calc R 1 . .
    H H32C 0.6725 1.3288 0.0937 0.076 Uiso calc R 1 . .
    C C12 0.4362(5) 1.0324(9) 0.3741(2) 0.0236(17) Uani d . 1 . .
    C C28 0.3838(5) 1.3404(8) 0.2262(3) 0.0317(17) Uani d . 1 . .
    H H28A 0.4220 1.4119 0.2485 0.038 Uiso calc R 1 . .
    H H28B 0.3556 1.4078 0.2000 0.038 Uiso calc R 1 . .
    C C9 0.6621(6) 1.0310(10) 0.3865(3) 0.0292(18) Uani d . 1 . .
    H H9A 0.7364 1.0314 0.3911 0.035 Uiso calc R 1 . .
    C C18 0.2499(5) 0.9489(9) 0.4030(3) 0.0228(15) Uani d . 1 . .
    C C20 0.0909(6) 1.0301(9) 0.3560(3) 0.0270(18) Uani d . 1 . .
    H H20A 0.0166 1.0290 0.3513 0.032 Uiso calc R 1 . .
    C C7 0.4848(6) 1.1134(8) 0.4131(2) 0.0248(16) Uani d . 1 . .
    C C21 0.1543(6) 1.1093(9) 0.3226(3) 0.0295(17) Uani d . 1 . .
    H H21A 0.1232 1.1607 0.2958 0.035 Uiso calc R 1 . .
    C C5 0.3706(5) 1.3383(8) 0.5173(3) 0.0321(17) Uani d . 1 . .
    H H5A 0.4026 1.3981 0.5442 0.038 Uiso calc R 1 . .
    H H5B 0.3319 1.4163 0.4972 0.038 Uiso calc R 1 . .
    C C13 0.4596(6) 0.8659(8) 0.2989(2) 0.0284(16) Uani d . 1 . .
    H H13A 0.3851 0.8605 0.2952 0.034 Uiso calc R 1 . .
    C C26 0.2926(6) 0.8645(8) 0.4437(2) 0.0273(16) Uani d . 1 . .
    H H26A 0.3671 0.8578 0.4470 0.033 Uiso calc R 1 . .
    C C31 0.6215(6) 1.1766(9) 0.1477(3) 0.0332(18) Uani d . 1 . .
    H H31A 0.6557 1.1106 0.1727 0.040 Uiso calc R 1 . .
    H H31B 0.5821 1.1040 0.1261 0.040 Uiso calc R 1 . .
    C C2 0.1328(6) 1.1696(10) 0.5956(3) 0.0362(19) Uani d . 1 . .
    H H2A 0.1740 1.0951 0.6159 0.043 Uiso calc R 1 . .
    H H2B 0.0988 1.1059 0.5701 0.043 Uiso calc R 1 . .
    C C1 0.0439(10) 1.2518(8) 0.6272(6) 0.033(3) Uani d . 1 . .
    H H1A -0.0008 1.1690 0.6417 0.049 Uiso calc R 1 . .
    H H1B 0.0005 1.3216 0.6070 0.049 Uiso calc R 1 . .
    H H1C 0.0770 1.3157 0.6525 0.049 Uiso calc R 1 . .
loop_
    _atom_site_aniso_label
    _atom_site_aniso_U_11
    _atom_site_aniso_U_22
    _atom_site_aniso_U_33
    _atom_site_aniso_U_12
    _atom_site_aniso_U_13
    _atom_site_aniso_U_23
    Br1 0.0306(5) 0.0454(4) 0.0291(5) 0.0060(5) 0.0042(4) 0.0017(9)
    Br2 0.0305(5) 0.0448(4) 0.0308(5) -0.0055(5) 0.0024(4) 0.0072(9)
    C25 0.027(4) 0.029(4) 0.031(5) 0.000(4) -0.004(3) -0.006(5)
    O1 0.026(3) 0.046(3) 0.022(3) 0.003(3) -0.003(2) -0.007(3)
    O2 0.027(3) 0.041(3) 0.026(3) -0.002(3) -0.004(2) 0.010(3)
    C30 0.033(5) 0.034(4) 0.026(5) 0.000(5) -0.005(3) -0.005(5)
    C14 0.033(5) 0.034(4) 0.022(5) 0.000(4) -0.003(3) -0.007(5)
    C3 0.031(5) 0.032(4) 0.030(5) 0.006(4) 0.001(3) -0.010(5)
    C6 0.024(5) 0.024(5) 0.008(4) -0.003(3) 0.002(3) 0.000(3)
    C24 0.028(4) 0.023(4) 0.029(4) -0.004(4) 0.004(3) -0.006(4)
    C27 0.041(7) 0.042(6) 0.037(7) 0.009(4) -0.009(5) 0.013(4)
    C8 0.029(4) 0.037(5) 0.022(4) -0.004(3) -0.003(3) 0.000(3)
    C16 0.018(3) 0.033(4) 0.031(4) 0.000(3) -0.002(3) 0.007(3)
    C10 0.016(4) 0.029(4) 0.021(4) -0.001(3) -0.001(3) 0.009(3)
    C15 0.027(4) 0.029(4) 0.020(4) 0.004(4) 0.006(3) -0.002(4)
    C11 0.023(4) 0.022(4) 0.022(4) -0.001(3) -0.004(3) 0.003(3)
    C29 0.043(5) 0.026(4) 0.046(6) 0.010(5) -0.017(4) -0.005(5)
    C4 0.025(4) 0.032(4) 0.021(4) 0.008(4) 0.010(3) -0.010(4)
    C19 0.027(4) 0.024(4) 0.026(4) 0.002(3) -0.005(3) -0.006(3)
    C22 0.026(4) 0.028(4) 0.023(4) 0.008(3) -0.007(4) -0.003(3)
    C17 0.022(4) 0.032(4) 0.024(4) 0.001(3) 0.001(3) -0.005(3)
    C23 0.020(3) 0.035(4) 0.028(4) -0.003(3) 0.005(3) -0.008(3)
    C32 0.050(9) 0.073(10) 0.030(7) 0.007(5) -0.008(6) -0.001(5)
    C12 0.019(4) 0.032(4) 0.020(4) -0.001(3) -0.005(3) 0.004(3)
    C28 0.036(4) 0.036(4) 0.022(4) -0.002(3) -0.008(4) 0.007(3)
    C9 0.021(4) 0.039(5) 0.028(5) 0.000(3) -0.004(3) 0.004(4)
    C18 0.017(3) 0.031(4) 0.020(4) 0.005(3) -0.001(3) -0.006(3)
    C20 0.022(4) 0.034(5) 0.026(5) 0.004(3) -0.003(3) -0.004(4)
    C7 0.031(4) 0.023(4) 0.020(3) 0.004(3) 0.001(3) 0.001(3)
    C21 0.025(4) 0.036(5) 0.027(4) 0.002(3) -0.007(3) -0.003(3)
    C5 0.032(4) 0.031(4) 0.033(4) 0.002(3) 0.004(4) -0.004(4)
    C13 0.020(3) 0.033(4) 0.032(4) -0.002(3) -0.003(3) 0.006(3)
    C26 0.024(4) 0.031(4) 0.027(4) 0.001(3) -0.005(3) -0.004(3)
    C31 0.037(4) 0.028(5) 0.035(5) -0.003(3) -0.007(4) 0.001(3)
    C2 0.033(4) 0.045(6) 0.030(5) 0.003(3) 0.003(3) -0.003(4)
    C1 0.035(7) 0.021(7) 0.043(8) -0.001(3) 0.011(6) -0.005(3)
_geom_special_details
;
All e.s.d.'s (except the e.s.d. in the dihedral angle between two l.s. planes)
are estimated using the full covariance matrix. The cell e.s.d.'s are taken
into account individually in the estimation of e.s.d.'s in distances, angles
and torsion angles; correlations between e.s.d.'s in cell parameters are only
used when they are defined by crystal symmetry. An approximate (isotropic)
treatment of cell e.s.d.'s is used for estimating e.s.d.'s involving l.s.
planes.
;
loop_
    _geom_bond_atom_site_label_1
    _geom_bond_atom_site_label_2
    _geom_bond_site_symmetry_2
    _geom_bond_distance
    _geom_bond_publ_flag
    Br1 C15 . 1.887(7) ?
    Br2 C24 . 1.907(8) ?
    C25 C26 . 1.393(12) ?
    C25 C24 . 1.421(10) ?
    C25 H25A . 0.9300 ?
    O1 C7 . 1.377(8) ?
    O1 C6 . 1.406(12) ?
    O2 C22 . 1.363(8) ?
    O2 C27 . 1.491(14) ?
    C30 C29 . 1.470(14) ?
    C30 C31 . 1.522(12) ?
    C30 H30A . 0.9700 ?
    C30 H30B . 0.9700 ?
    C14 C13 . 1.349(11) ?
    C14 C15 . 1.408(10) ?
    C14 H14A . 0.9300 ?
    C3 C2 . 1.510(11) ?
    C3 C4 . 1.550(12) ?
    C3 H3A . 0.9700 ?
    C3 H3B . 0.9700 ?
    C6 C5 . 1.524(12) ?
    C6 H6A . 0.9700 ?
    C6 H6B . 0.9700 ?
    C24 C23 . 1.342(10) ?
    C27 C28 . 1.485(14) ?
    C27 H27A . 0.9700 ?
    C27 H27B . 0.9700 ?
    C8 C9 . 1.368(10) ?
    C8 C7 . 1.404(11) ?
    C8 H8A . 0.9300 ?
    C16 C15 . 1.364(10) ?
    C16 C10 . 1.419(10) ?
    C16 H16A . 0.9300 ?
    C10 C9 . 1.417(9) ?
    C10 C11 . 1.420(9) ?
    C11 C12 . 1.423(9) ?
    C11 C13 . 1.427(9) ?
    C29 C28 . 1.546(11) ?
    C29 H29A . 0.9700 ?
    C29 H29B . 0.9700 ?
    C4 C5 . 1.491(11) ?
    C4 H4A . 0.9700 ?
    C4 H4B . 0.9700 ?
    C19 C20 . 1.420(9) ?
    C19 C23 . 1.422(9) ?
    C19 C18 . 1.438(9) ?
    C22 C17 . 1.388(9) ?
    C22 C21 . 1.420(11) ?
    C17 C18 . 1.427(9) ?
    C17 C12 . 1.503(6) ?
    C23 H23A . 0.9300 ?
    C32 C31 . 1.501(15) ?
    C32 H32A . 0.9600 ?
    C32 H32B . 0.9600 ?
    C32 H32C . 0.9600 ?
    C12 C7 . 1.393(9) ?
    C28 H28A . 0.9700 ?
    C28 H28B . 0.9700 ?
    C9 H9A . 0.9300 ?
    C18 C26 . 1.415(9) ?
    C20 C21 . 1.368(10) ?
    C20 H20A . 0.9300 ?
    C21 H21A . 0.9300 ?
    C5 H5A . 0.9700 ?
    C5 H5B . 0.9700 ?
    C13 H13A . 0.9300 ?
    C26 H26A . 0.9300 ?
    C31 H31A . 0.9700 ?
    C31 H31B . 0.9700 ?
    C2 C1 . 1.554(14) ?
    C2 H2A . 0.9700 ?
    C2 H2B . 0.9700 ?
    C1 H1A . 0.9600 ?
    C1 H1B . 0.9600 ?
    C1 H1C . 0.9600 ?
loop_
    _geom_angle_atom_site_label_1
    _geom_angle_atom_site_label_2
    _geom_angle_atom_site_label_3
    _geom_angle_site_symmetry_1
    _geom_angle_site_symmetry_3
    _geom_angle
    _geom_angle_publ_flag
    C26 C25 C24 . . 116.8(8) ?
    C26 C25 H25A . . 121.6 ?
    C24 C25 H25A . . 121.6 ?
    C7 O1 C6 . . 117.6(6) ?
    C22 O2 C27 . . 119.2(7) ?
    C29 C30 C31 . . 113.6(8) ?
    C29 C30 H30A . . 108.8 ?
    C31 C30 H30A . . 108.8 ?
    C29 C30 H30B . . 108.8 ?
    C31 C30 H30B . . 108.8 ?
    H30A C30 H30B . . 107.7 ?
    C13 C14 C15 . . 120.0(8) ?
    C13 C14 H14A . . 120.0 ?
    C15 C14 H14A . . 120.0 ?
    C2 C3 C4 . . 114.5(8) ?
    C2 C3 H3A . . 108.6 ?
    C4 C3 H3A . . 108.6 ?
    C2 C3 H3B . . 108.6 ?
    C4 C3 H3B . . 108.6 ?
    H3A C3 H3B . . 107.6 ?
    O1 C6 C5 . . 109.2(8) ?
    O1 C6 H6A . . 109.8 ?
    C5 C6 H6A . . 109.8 ?
    O1 C6 H6B . . 109.8 ?
    C5 C6 H6B . . 109.8 ?
    H6A C6 H6B . . 108.3 ?
    C23 C24 C25 . . 122.8(8) ?
    C23 C24 Br2 . . 121.4(5) ?
    C25 C24 Br2 . . 115.8(6) ?
    O2 C27 C28 . . 107.0(9) ?
    O2 C27 H27A . . 110.3 ?
    C28 C27 H27A . . 110.3 ?
    O2 C27 H27B . . 110.3 ?
    C28 C27 H27B . . 110.3 ?
    H27A C27 H27B . . 108.6 ?
    C9 C8 C7 . . 120.8(7) ?
    C9 C8 H8A . . 119.6 ?
    C7 C8 H8A . . 119.6 ?
    C15 C16 C10 . . 119.8(6) ?
    C15 C16 H16A . . 120.1 ?
    C10 C16 H16A . . 120.1 ?
    C9 C10 C16 . . 122.0(6) ?
    C9 C10 C11 . . 118.2(7) ?
    C16 C10 C11 . . 119.7(6) ?
    C16 C15 C14 . . 121.0(7) ?
    C16 C15 Br1 . . 119.9(5) ?
    C14 C15 Br1 . . 119.1(6) ?
    C10 C11 C12 . . 120.9(6) ?
    C10 C11 C13 . . 117.6(7) ?
    C12 C11 C13 . . 121.5(6) ?
    C30 C29 C28 . . 112.6(8) ?
    C30 C29 H29A . . 109.1 ?
    C28 C29 H29A . . 109.1 ?
    C30 C29 H29B . . 109.1 ?
    C28 C29 H29B . . 109.1 ?
    H29A C29 H29B . . 107.8 ?
    C5 C4 C3 . . 113.8(7) ?
    C5 C4 H4A . . 108.8 ?
    C3 C4 H4A . . 108.8 ?
    C5 C4 H4B . . 108.8 ?
    C3 C4 H4B . . 108.8 ?
    H4A C4 H4B . . 107.7 ?
    C20 C19 C23 . . 123.0(6) ?
    C20 C19 C18 . . 117.7(7) ?
    C23 C19 C18 . . 119.2(7) ?
    O2 C22 C17 . . 116.4(6) ?
    O2 C22 C21 . . 122.6(6) ?
    C17 C22 C21 . . 121.0(6) ?
    C22 C17 C18 . . 119.6(6) ?
    C22 C17 C12 . . 120.5(6) ?
    C18 C17 C12 . . 119.9(6) ?
    C24 C23 C19 . . 120.5(7) ?
    C24 C23 H23A . . 119.7 ?
    C19 C23 H23A . . 119.7 ?
    C31 C32 H32A . . 109.5 ?
    C31 C32 H32B . . 109.5 ?
    H32A C32 H32B . . 109.5 ?
    C31 C32 H32C . . 109.5 ?
    H32A C32 H32C . . 109.5 ?
    H32B C32 H32C . . 109.5 ?
    C7 C12 C11 . . 118.3(6) ?
    C7 C12 C17 . . 120.3(6) ?
    C11 C12 C17 . . 121.4(6) ?
    C27 C28 C29 . . 115.2(7) ?
    C27 C28 H28A . . 108.5 ?
    C29 C28 H28A . . 108.5 ?
    C27 C28 H28B . . 108.5 ?
    C29 C28 H28B . . 108.5 ?
    H28A C28 H28B . . 107.5 ?
    C8 C9 C10 . . 120.8(7) ?
    C8 C9 H9A . . 119.6 ?
    C10 C9 H9A . . 119.6 ?
    C26 C18 C17 . . 123.0(6) ?
    C26 C18 C19 . . 117.2(7) ?
    C17 C18 C19 . . 119.8(6) ?
    C21 C20 C19 . . 122.3(7) ?
    C21 C20 H20A . . 118.8 ?
    C19 C20 H20A . . 118.8 ?
    O1 C7 C12 . . 115.9(6) ?
    O1 C7 C8 . . 123.1(6) ?
    C12 C7 C8 . . 120.9(6) ?
    C20 C21 C22 . . 119.5(7) ?
    C20 C21 H21A . . 120.2 ?
    C22 C21 H21A . . 120.2 ?
    C4 C5 C6 . . 113.7(6) ?
    C4 C5 H5A . . 108.8 ?
    C6 C5 H5A . . 108.8 ?
    C4 C5 H5B . . 108.8 ?
    C6 C5 H5B . . 108.8 ?
    H5A C5 H5B . . 107.7 ?
    C14 C13 C11 . . 121.7(7) ?
    C14 C13 H13A . . 119.2 ?
    C11 C13 H13A . . 119.2 ?
    C25 C26 C18 . . 123.1(7) ?
    C25 C26 H26A . . 118.5 ?
    C18 C26 H26A . . 118.5 ?
    C32 C31 C30 . . 110.8(8) ?
    C32 C31 H31A . . 109.5 ?
    C30 C31 H31A . . 109.5 ?
    C32 C31 H31B . . 109.5 ?
    C30 C31 H31B . . 109.5 ?
    H31A C31 H31B . . 108.1 ?
    C3 C2 C1 . . 112.7(7) ?
    C3 C2 H2A . . 109.0 ?
    C1 C2 H2A . . 109.0 ?
    C3 C2 H2B . . 109.0 ?
    C1 C2 H2B . . 109.0 ?
    H2A C2 H2B . . 107.8 ?
    C2 C1 H1A . . 109.5 ?
    C2 C1 H1B . . 109.5 ?
    H1A C1 H1B . . 109.5 ?
    C2 C1 H1C . . 109.5 ?
    H1A C1 H1C . . 109.5 ?
    H1B C1 H1C . . 109.5 ?
