# Supplementary material for: 6,6′-Dibromo-2,2′-dihex­yloxy-1,1′-bi­naphthalene
Source: Acta Crystallogr Sect E Struct Rep Online. 2008 Oct 18;64(Pt 11):o2140. doi: 10.1107/S1600536808033369 (PMC2959541; doi:10.1107/S1600536808033369)
Supplement: Supplementary file 2 [file e-64-o2140-Isup2.hkl]

# 
# h,k,l, Fc-squared, Fo-squared, sigma(Fo-squared) and status flag 
# 
data_I
_shelx_title ' 99 in Pna2(1)' 
_shelx_refln_list_code          4 
_shelx_F_calc_maximum      370.98 
_exptl_crystal_F_000      1256.00 
_reflns_d_resolution_high  0.7702 
 
loop_ 
 _symmetry_equiv_pos_as_xyz 
 'x, y, z' 
 '-x, -y, z+1/2' 
 'x+1/2, -y+1/2, z' 
 '-x+1/2, y+1/2, z+1/2' 
 
_cell_length_a    12.4012 
_cell_length_b     8.1742 
_cell_length_c    27.3960 
_cell_angle_alpha  90.000 
_cell_angle_beta   90.000 
_cell_angle_gamma  90.000 
 
_shelx_F_squared_multiplier     1.000 
 
loop_ 
 _refln_index_h 
 _refln_index_k 
 _refln_index_l 
 _refln_F_squared_calc 
 _refln_F_squared_meas 
 _refln_F_squared_sigma 
 _refln_observed_status 
   2   0 -35       97.05      141.76    155.11 o 
   0   1 -35     1132.95      957.41     97.97 o 
   1   1 -35       27.60      -44.53    147.69 o 
   2   1 -35     1528.15     1294.35    177.38 o 
   0   0 -34      105.04       80.15    101.68 o 
   2   0 -34     2699.27     2351.95    187.77 o 
   4   0 -34      486.80      460.15    123.20 o 
   1   1 -34       20.72       39.34    125.43 o 
   2   1 -34      128.57      172.93    172.93 o 
   3   1 -34       44.84      135.82    225.62 o 
   4   1 -34     1338.87     1243.89    271.64 o 
   0   2 -34       35.44       12.62    172.18 o 
   1   2 -34      167.42      161.05    172.93 o 
   2   2 -34     1673.53     1630.56    237.50 o 
   3   2 -34       20.73      168.47    191.48 o 
   1   3 -34      263.84      337.69    207.07 o 
   2   0 -33       44.94      135.08    166.25 o 
   4   0 -33      152.10      193.71     98.71 o 
   6   0 -33     1743.93     1526.65    167.73 o 
   0   1 -33     4505.58     4054.50    403.74 o 
   1   1 -33       14.78       31.91    126.91 o 
   2   1 -33        9.29      104.65    142.50 o 
   3   1 -33       94.62      142.50    120.97 o 
   4   1 -33     1061.36      952.95    191.48 o 
   5   1 -33       10.14       90.55    178.12 o 
   1   2 -33      125.27      207.07    190.74 o 
   2   2 -33      225.18      209.29    160.31 o 
   3   2 -33      265.83      261.99    134.33 o 
   4   2 -33      271.92      323.59    167.73 o 
   5   2 -33        3.03       18.55    187.77 o 
   0   3 -33      425.10      623.43    204.10 o 
   1   3 -33       58.51      132.85    144.72 o 
   2   3 -33      154.01      132.85    205.58 o 
   3   3 -33      337.40      272.38    169.22 o 
   0   0 -32      799.92      791.90     66.80 o 
   2   0 -32     1949.30     1833.91    237.50 o 
   4   0 -32      860.82      892.84     88.32 o 
   6   0 -32      842.61      745.14    198.16 o 
   1   1 -32       48.66      105.39    144.72 o 
   2   1 -32      202.17      253.08    131.36 o 
   3   1 -32       24.55      -34.88    190.00 o 
   4   1 -32      312.56      359.95    133.59 o 
   5   1 -32       44.35       57.89    183.32 o 
   6   1 -32      841.70      699.13    228.59 o 
   0   2 -32      312.35      388.90    141.01 o 
   1   2 -32      191.60      213.00    120.23 o 
   2   2 -32     1881.20     1829.46    155.11 o 
   3   2 -32      258.53      387.42    248.63 o 
   4   2 -32      150.25      244.92     98.71 o 
   5   2 -32      190.81      156.60    127.65 o 
   6   2 -32      530.76      529.17    166.25 o 
   1   3 -32      549.66      411.17    178.86 o 
   2   3 -32       47.18      134.33    164.02 o 
   3   3 -32       52.17       74.22    178.12 o 
   4   3 -32      749.34      774.83    207.81 o 
   5   3 -32       64.76       60.12    164.02 o 
   0   4 -32      695.46      617.49    145.47 o 
   1   4 -32      474.90      534.37    181.83 o 
   2   4 -32      497.41      496.52    187.77 o 
   3   4 -32       40.35      174.41    249.37 o 
   2   0 -31       27.08       51.95    138.04 o 
   4   0 -31     2416.83     2438.05    203.36 o 
   6   0 -31      175.56      236.75    146.21 o 
   0   1 -31       12.86       44.53    163.28 o 
   1   1 -31       67.98       49.73    163.28 o 
   2   1 -31     3301.04     3371.70    240.46 o 
   3   1 -31       38.77       14.10    134.33 o 
   4   1 -31      311.30      316.91    163.28 o 
   5   1 -31      189.98      222.65     97.22 o 
   6   1 -31      506.48      560.34    142.50 o 
   7   1 -31       22.26       80.90    111.33 o 
   1   2 -31      581.84      466.09    155.11 o 
   2   2 -31      277.08      378.51    132.85 o 
   3   2 -31      214.89      218.94    168.47 o 
   4   2 -31     1091.17     1118.46    163.28 o 
   5   2 -31      139.52      252.34    127.65 o 
   6   2 -31       28.90      106.13    141.01 o 
   7   2 -31       30.59      115.04    129.14 o 
   0   3 -31      776.99      728.07    197.42 o 
   1   3 -31      676.51      627.88    106.87 o 
   2   3 -31      509.20      611.55    156.60 o 
   3   3 -31      281.27      395.58    233.79 o 
   4   3 -31       38.48      138.04    152.89 o 
   5   3 -31      307.15      321.36    215.23 o 
   6   3 -31      228.36      251.60    161.05 o 
   1   4 -31     1310.53     1150.37    215.23 o 
   2   4 -31       77.14      111.33    132.85 o 
   3   4 -31       69.74      120.23    190.74 o 
   4   4 -31      426.85      504.68    253.08 o 
   5   4 -31      284.39      419.33    218.20 o 
   0   5 -31        5.54       49.73    118.75 o 
   1   5 -31      649.85      613.78    227.85 o 
   2   5 -31       64.02        8.91    145.47 o 
   0   0 -30     1919.98     1739.66    186.29 o 
   2   0 -30      605.45      619.72    147.69 o 
   4   0 -30      867.71      940.34    165.51 o 
   6   0 -30      162.16      201.13    116.52 o 
   8   0 -30      145.79      184.06    139.53 o 
   1   1 -30      172.19      161.05    149.18 o 
   2   1 -30       34.65       38.59    124.69 o 
   3   1 -30      128.17      207.07    126.91 o 
   4   1 -30      110.42      174.41    169.96 o 
   5   1 -30      197.32      214.49    110.58 o 
   6   1 -30     2288.15     2092.19    209.29 o 
   7   1 -30       90.68       25.23    163.28 o 
   8   1 -30      312.91      215.23    154.37 o 
   0   2 -30     2327.88     2003.13    252.34 o 
   1   2 -30      313.40      206.32    152.15 o 
   2   2 -30     1050.91     1113.26    216.72 o 
   3   2 -30      240.36      307.26    119.49 o 
   4   2 -30     2254.05     2246.56    189.25 o 
   5   2 -30       28.03       83.87    215.97 o 
   6   2 -30      254.83      191.48    168.47 o 
   7   2 -30      103.40      230.07    187.03 o 
   8   2 -30       84.07      122.46    158.83 o 
   1   3 -30      252.95      239.72    171.44 o 
   2   3 -30      423.08      416.36    126.17 o 
   3   3 -30     1149.46      998.97    196.68 o 
   4   3 -30      211.17      153.63    155.86 o 
   5   3 -30      230.84      310.97     80.15 o 
   6   3 -30      883.44      926.98    152.89 o 
   7   3 -30       86.97      202.61    186.29 o 
   0   4 -30      622.27      575.93    320.62 o 
   1   4 -30      848.79      711.75    212.26 o 
   2   4 -30      255.71      290.19    151.40 o 
   3   4 -30      413.31      511.36    172.93 o 
   4   4 -30      671.54      693.19    342.14 o 
   5   4 -30        5.32       28.20    201.13 o 
   6   4 -30      176.57      308.74    278.32 o 
   1   5 -30      195.18      281.28    250.86 o 
   2   5 -30        8.66      146.95    169.96 o 
   3   5 -30      731.70      575.19    202.61 o 
   4   5 -30        6.94       86.83    203.36 o 
   2   0 -29     1914.52     1994.22    314.68 o 
   4   0 -29       21.16       86.09    113.55 o 
   6   0 -29     1830.58     1931.14    184.06 o 
   8   0 -29      431.00      463.86    132.85 o 
   0   1 -29     1279.27     1271.35    218.94 o 
   1   1 -29      484.82      511.36    197.42 o 
   2   1 -29       18.06       34.14    117.26 o 
   3   1 -29       57.91       86.09    113.55 o 
   4   1 -29     1765.57     1533.33    270.15 o 
   5   1 -29       98.50      166.99    143.24 o 
   6   1 -29      417.82      449.76     97.97 o 
   7   1 -29       71.47      161.05    185.54 o 
   8   1 -29       26.90      122.46    290.93 o 
   9   1 -29       56.36      188.51    218.20 o 
   1   2 -29      173.38      181.09    147.69 o 
   2   2 -29       68.80       91.29    115.78 o 
   3   2 -29      161.25      337.69    133.59 o 
   4   2 -29      205.57      252.34     92.77 o 
   5   2 -29      247.23      188.51    157.34 o 
   6   2 -29     1082.60     1136.27    221.17 o 
   7   2 -29       78.85      234.53    180.35 o 
   8   2 -29      407.13      521.01    189.25 o 
   0   3 -29     2213.43     1990.51    164.76 o 
   1   3 -29      229.77      245.66    158.08 o 
   2   3 -29      194.43      259.02    179.61 o 
   3   3 -29      752.73      693.19    172.93 o 
   4   3 -29      680.52      806.74    161.05 o 
   5   3 -29      204.09      470.54    253.82 o 
   6   3 -29      106.17      155.86    184.80 o 
   7   3 -29      189.33      282.77    168.47 o 
   8   3 -29       19.39       38.59    138.04 o 
   1   4 -29      365.83      313.94    146.95 o 
   2   4 -29       73.15       77.19    219.68 o 
   3   4 -29      399.75      465.34    256.05 o 
   4   4 -29       30.04       95.74    183.32 o 
   5   4 -29      275.11      362.18    190.74 o 
   6   4 -29      458.62      503.19    117.26 o 
   7   4 -29      248.98      288.71    249.37 o 
   0   5 -29      314.75      383.70    216.72 o 
   1   5 -29      100.00      173.67    198.90 o 
   2   5 -29       97.29      117.26    224.14 o 
   3   5 -29      668.64      545.50    120.97 o 
   4   5 -29       41.24      116.52    208.55 o 
   5   5 -29       40.56      146.21    271.64 o 
   1   6 -29      717.02      773.35    187.77 o 
   2   6 -29       11.19      146.95    169.96 o 
   0   0 -28      871.53      797.84    133.59 o 
   2   0 -28     9991.63     9925.85    403.74 o 
   4   0 -28       43.26       42.30    143.24 o 
   6   0 -28     1924.49     1929.66    151.40 o 
   8   0 -28      128.11      110.58    123.94 o 
   1   1 -28     1091.94     1084.32     98.71 o 
   2   1 -28      319.00      253.82    174.41 o 
   3   1 -28       44.16       54.92    130.62 o 
   4   1 -28     1964.79     1804.97    161.05 o 
   5   1 -28       99.76      189.25    108.36 o 
   6   1 -28      313.79      420.81    109.10 o 
   7   1 -28       24.45       69.02     86.83 o 
   8   1 -28     3798.11     3325.69    303.55 o 
   9   1 -28       50.16      121.72    238.24 o 
   0   2 -28       59.90       65.31    103.90 o 
   1   2 -28      606.80      705.07    197.42 o 
   2   2 -28     4694.29     4362.51    379.99 o 
   3   2 -28       82.80      195.93    169.96 o 
   4   2 -28      344.82      295.39    172.93 o 
   5   2 -28      352.54      285.74    128.40 o 
   6   2 -28      743.56      757.02    177.38 o 
   7   2 -28       91.48        1.48    201.87 o 
   8   2 -28       86.80      170.70    134.33 o 
   9   2 -28      212.61      349.56    240.46 o 
   1   3 -28      440.74      412.65    161.05 o 
   2   3 -28       36.47       95.74    159.57 o 
   3   3 -28       98.54      134.33    236.01 o 
   4   3 -28     1069.87     1107.33    176.64 o 
   5   3 -28      674.75      741.43    224.14 o 
   6   3 -28       47.76      132.11    189.25 o 
   7   3 -28      186.24      197.42    136.56 o 
   8   3 -28     1191.51     1301.03    210.78 o 
   0   4 -28      100.63       73.48    160.31 o 
   1   4 -28      936.53      986.35    215.97 o 
   2   4 -28     2142.94     2144.89    228.59 o 
   3   4 -28       14.19       60.12    145.47 o 
   4   4 -28       11.93       98.71    138.04 o 
   5   4 -28      604.84      610.81    178.12 o 
   6   4 -28      217.36      241.21    154.37 o 
   7   4 -28      121.34      196.68    187.03 o 
   1   5 -28      404.00      366.63    248.63 o 
   2   5 -28       15.38       51.95    184.06 o 
   3   5 -28       83.80      122.46    176.64 o 
   4   5 -28      458.69      445.31    211.52 o 
   5   5 -28      476.06      640.50    271.64 o 
   6   5 -28       14.04       48.98    179.61 o 
   0   6 -28      141.06      251.60    123.20 o 
   1   6 -28     1135.21      934.40    264.96 o 
   2   6 -28      468.46      339.17    186.29 o 
   3   6 -28        8.45      142.50    219.68 o 
   2   0 -27      168.05      190.74    115.78 o 
   4   0 -27      147.82      151.40    102.42 o 
   6   0 -27     1341.16     1370.06    201.87 o 
   8   0 -27      616.64      647.18    213.00 o 
  10   0 -27     2326.33     2259.18    188.51 o 
   0   1 -27     2503.40     2518.20    164.76 o 
   1   1 -27     1432.94     1342.59    203.36 o 
   2   1 -27     2318.31     2429.88    308.00 o 
   3   1 -27      278.17      272.38    159.57 o 
   4   1 -27     4185.27     4231.88    247.14 o 
   5   1 -27        9.97       28.20    157.34 o 
   6   1 -27      697.40      660.54    176.64 o 
   7   1 -27       33.84      120.23    121.72 o 
   8   1 -27       19.30       93.51    143.24 o 
   9   1 -27       50.72      161.05    175.90 o 
  10   1 -27      163.18      267.93    200.39 o 
   1   2 -27      574.57      523.98    123.94 o 
   2   2 -27      600.86      538.82    117.26 o 
   3   2 -27      367.52       61.60    336.95 o 
   4   2 -27      554.18      517.30    145.47 o 
   5   2 -27       97.38      138.79    158.08 o 
   6   2 -27     1485.19     1368.57    255.31 o 
   7   2 -27      180.18      155.11    173.67 o 
   8   2 -27      721.19     1016.78    185.54 o 
   9   2 -27       98.26      136.56    172.18 o 
  10   2 -27     1000.68      925.49    196.68 o 
   0   3 -27     1625.30     1575.64    213.75 o 
   1   3 -27      641.61      571.47    128.40 o 
   2   3 -27     1794.32     1744.85    263.47 o 
   3   3 -27      797.14      768.89    138.79 o 
   4   3 -27     1335.63     1399.74    181.83 o 
   5   3 -27      443.66      382.96    183.32 o 
   6   3 -27       55.57       68.28    231.56 o 
   7   3 -27      455.46      529.91    160.31 o 
   8   3 -27       45.39      157.34    181.09 o 
   9   3 -27      264.44      463.86    174.41 o 
   1   4 -27      942.20      959.63    259.02 o 
   2   4 -27       90.22      127.65    171.44 o 
   3   4 -27      528.38      479.45    207.07 o 
   4   4 -27      179.06      196.68    288.71 o 
   5   4 -27      119.95       94.26    135.82 o 
   6   4 -27      718.84      693.19    162.54 o 
   7   4 -27      269.84      176.64    190.00 o 
   8   4 -27      491.10      486.12    259.02 o 
   0   5 -27      573.01      538.82    198.16 o 
   1   5 -27      484.11      471.28    241.21 o 
   2   5 -27      779.40      683.54    154.37 o 
   3   5 -27      704.57      706.55    150.66 o 
   4   5 -27       41.91      111.33    228.59 o 
   5   5 -27      634.26      524.72    248.63 o 
   6   5 -27       50.02      165.51    193.71 o 
   7   5 -27      510.91      613.04    211.52 o 
   1   6 -27      747.82      838.66    248.63 o 
   2   6 -27       57.82       64.57    152.15 o 
   3   6 -27      577.40      615.26    213.75 o 
   4   6 -27       39.79      162.54    213.75 o 
   5   6 -27      353.37      292.42    134.33 o 
   0   0 -26    11307.78    11091.81    256.79 o 
   2   0 -26      162.88      179.61    151.40 o 
   4   0 -26     5885.19     6096.23    227.11 o 
   6   0 -26       87.94      180.35     89.80 o 
   8   0 -26       93.82      182.58    173.67 o 
  10   0 -26      338.54      305.03    195.19 o 
   1   1 -26     1126.05     1213.46    213.75 o 
   2   1 -26      952.85      734.75    155.11 o 
   3   1 -26      330.78      270.89    107.62 o 
   4   1 -26      236.57      319.88     85.35 o 
   5   1 -26       87.88      158.83    179.61 o 
   6   1 -26     4883.15     4916.17    368.86 o 
   7   1 -26      128.90      158.08    154.37 o 
   8   1 -26       30.92      112.81    131.36 o 
   9   1 -26       48.11       71.99    178.86 o 
  10   1 -26     1797.76     1755.99    308.00 o 
   0   2 -26     6407.68     6347.82    271.64 o 
   1   2 -26      225.64      195.93    123.94 o 
   2   2 -26     1184.97     1148.89    172.18 o 
   3   2 -26     1023.46      982.64    232.30 o 
   4   2 -26     1578.87     1837.63    224.88 o 
   5   2 -26       76.04      104.65    162.54 o 
   6   2 -26       78.02       51.21    112.07 o 
   7   2 -26      249.58      264.96    135.08 o 
   8   2 -26      103.68      105.39    153.63 o 
   9   2 -26      168.27      289.45    115.78 o 
  10   2 -26       36.21      105.39    198.16 o 
   1   3 -26      319.08      339.17    163.28 o 
   2   3 -26      586.53      618.97    158.08 o 
   3   3 -26      917.73      886.90    139.53 o 
   4   3 -26        1.34        0.00    137.30 o 
   5   3 -26       35.16      128.40    166.99 o 
   6   3 -26     2195.21     2175.32    171.44 o 
   7   3 -26      391.19      539.56    181.83 o 
   8   3 -26        5.23       83.87    202.61 o 
   9   3 -26      224.78      307.26    170.70 o 
  10   3 -26     1143.24     1332.20    218.94 o 
   0   4 -26     1231.14     1143.69    179.61 o 
   1   4 -26      718.04      666.47    129.88 o 
   2   4 -26      349.47      395.58    146.21 o 
   3   4 -26     1551.32     1526.65    279.80 o 
   4   4 -26      831.85      863.15    160.31 o 
   5   4 -26      312.68      287.22    201.13 o 
   6   4 -26       21.18       90.55    176.64 o 
   7   4 -26      207.76      376.28    182.58 o 
   8   4 -26       37.20       86.83    230.07 o 
   9   4 -26      314.16      443.08    221.17 o 
   1   5 -26      240.74      329.53    176.64 o 
   2   5 -26      399.11      410.42    164.76 o 
   3   5 -26      854.48      829.01    161.05 o 
   4   5 -26      192.93      282.77    201.87 o 
   5   5 -26      170.21      164.02    244.18 o 
   6   5 -26     1014.83      952.95    225.62 o 
   7   5 -26      346.40      368.12    213.00 o 
   0   6 -26      103.78      164.76    161.79 o 
   1   6 -26      309.41      233.79    132.85 o 
   2   6 -26        5.92       69.02    252.34 o 
   3   6 -26     1044.74      980.41    227.85 o 
   4   6 -26      261.72      268.67    143.24 o 
   5   6 -26      157.10      199.65    242.69 o 
   6   6 -26       14.03       79.41    187.03 o 
   1   7 -26       65.12       37.11    178.86 o 
   2   7 -26       10.74      149.92    179.61 o 
   2   0 -25      981.38     1020.49    116.52 o 
   4   0 -25     1383.98     1263.92     97.22 o 
   6   0 -25      157.91      227.85    144.72 o 
   8   0 -25     3376.32     3460.76    168.47 o 
  10   0 -25      179.16      219.68    223.39 o 
   0   1 -25       26.54       86.83    164.76 o 
   1   1 -25      647.21      523.98    159.57 o 
   2   1 -25     3319.30     3396.94    256.79 o 
   3   1 -25       94.90      115.78    159.57 o 
   4   1 -25      100.76      126.91    123.20 o 
   5   1 -25      297.63      318.39    144.72 o 
   6   1 -25      959.13      987.09    174.41 o 
   7   1 -25      309.29      301.32    134.33 o 
   8   1 -25       68.50       56.41    135.82 o 
   9   1 -25       37.10      164.02    250.86 o 
  10   1 -25        3.24      109.10    161.79 o 
  11   1 -25       19.11      135.08    236.75 o 
   1   2 -25      338.29      353.28    112.07 o 
   2   2 -25       96.17      114.29    149.18 o 
   3   2 -25      320.78      348.82    126.91 o 
   4   2 -25      264.00      295.39    142.50 o 
   5   2 -25      548.76      396.32    132.85 o 
   6   2 -25      344.68      354.02    123.20 o 
   7   2 -25       43.13      108.36    158.08 o 
   8   2 -25     1816.19     1680.28    270.89 o 
   9   2 -25      188.82      269.41    164.02 o 
  10   2 -25       13.90       -7.42    198.16 o 
  11   2 -25      130.12      253.82    202.61 o 
   0   3 -25      363.04      349.56    116.52 o 
   1   3 -25      680.27      693.19    161.79 o 
   2   3 -25     2306.92     2541.21    233.79 o 
   3   3 -25      162.25      224.88    161.05 o 
   4   3 -25      152.53      184.80    146.95 o 
   5   3 -25      561.23      499.48    207.81 o 
   6   3 -25     1311.46     1208.26    178.12 o 
   7   3 -25      323.68      400.77    190.00 o 
   8   3 -25        4.22      149.92    222.65 o 
   9   3 -25      472.79      600.42    169.96 o 
  10   3 -25        2.18       83.87    158.83 o 
   1   4 -25      881.92      840.14    146.95 o 
   2   4 -25       20.57       57.89    127.65 o 
   3   4 -25      368.80      418.59    143.24 o 
   4   4 -25       94.86      156.60    144.72 o 
   5   4 -25     1503.53     1447.24    189.25 o 
   6   4 -25      280.74      269.41    217.46 o 
   7   4 -25        5.21       13.36    229.33 o 
   8   4 -25       62.37      172.93    178.86 o 
   9   4 -25      335.43      411.17    243.43 o 
   0   5 -25       13.77       60.12    103.90 o 
   1   5 -25      911.64      798.58    192.97 o 
   2   5 -25      189.21      253.82    195.19 o 
   3   5 -25      154.59      208.55    195.93 o 
   4   5 -25      194.72      270.15    221.17 o 
   5   5 -25      536.46      622.68    161.05 o 
   6   5 -25      125.04      155.86    233.04 o 
   7   5 -25      212.87      344.37    243.43 o 
   8   5 -25        1.62       69.02    263.47 o 
   1   6 -25      314.49      270.89    161.05 o 
   2   6 -25       44.44       49.73    250.86 o 
   3   6 -25      187.50      164.76    193.71 o 
   4   6 -25       27.36      109.10    213.00 o 
   5   6 -25      735.19      630.85    294.64 o 
   6   6 -25       47.20       88.32    181.83 o 
   0   7 -25       15.21       71.25    147.69 o 
   1   7 -25      358.48      331.75     99.45 o 
   2   7 -25      111.19       97.22    120.97 o 
   3   7 -25      118.93      179.61    209.29 o 
   4   7 -25       12.48      -21.52    215.23 o 
   0   0 -24     4842.76     5175.93    153.63 o 
   2   0 -24     3005.41     2881.87    160.31 o 
   4   0 -24        4.60       94.26    115.78 o 
   6   0 -24      246.53      405.97    103.90 o 
   8   0 -24     1160.87     1068.73    221.17 o 
  10   0 -24      121.78      132.11    106.87 o 
   1   1 -24      173.98      176.64    126.17 o 
   2   1 -24     1287.92     1304.74    163.28 o 
   3   1 -24       28.67       35.62    115.04 o 
   4   1 -24     5808.35     5581.90    245.66 o 
   5   1 -24      231.12      247.89    130.62 o 
   6   1 -24      707.25      739.21    150.66 o 
   7   1 -24      486.94      373.31    119.49 o 
   8   1 -24     3629.17     3571.35    210.78 o 
   9   1 -24      132.92      154.37    198.16 o 
  10   1 -24     1085.82     1066.51    285.00 o 
  11   1 -24       91.63      155.11    149.18 o 
   0   2 -24     2419.17     2573.12    210.78 o 
   1   2 -24      603.46      786.71    172.93 o 
   2   2 -24     5245.69     4989.64    402.26 o 
   3   2 -24      172.37      263.47    181.83 o 
   4   2 -24      700.19      705.07    155.86 o 
   5   2 -24      428.06      497.26    164.76 o 
   6   2 -24      681.47      723.62    201.13 o 
   7   2 -24      337.29      304.29    120.97 o 
   8   2 -24      329.02      273.12    267.18 o 
   9   2 -24        2.22       18.55    197.42 o 
  10   2 -24       80.46        8.16    212.26 o 
  11   2 -24       60.55      179.61    162.54 o 
   1   3 -24     1424.25     1501.42    158.83 o 
   2   3 -24      153.30      150.66    123.20 o 
   3   3 -24      545.87      504.68    125.43 o 
   4   3 -24     2304.99     2250.27    213.75 o 
   5   3 -24      317.26      309.49    186.29 o 
   6   3 -24     1133.67     1183.03    166.25 o 
   7   3 -24      433.22      564.05    244.92 o 
   8   3 -24     1753.69     1799.77    151.40 o 
   9   3 -24     1107.83     1042.01    199.65 o 
  10   3 -24      617.55      725.85    213.00 o 
   0   4 -24      242.18      261.25    118.01 o 
   1   4 -24      707.18      766.67    185.54 o 
   2   4 -24     1998.02     2022.43    208.55 o 
   3   4 -24      427.39      461.63    174.41 o 
   4   4 -24      371.98      447.53    199.65 o 
   5   4 -24     1212.74     1219.39    181.83 o 
   6   4 -24       72.68       93.51    146.95 o 
   7   4 -24     1257.40     1029.40    254.57 o 
   8   4 -24      658.44      561.08    259.02 o 
   9   4 -24      450.24      486.12    204.84 o 
  10   4 -24       24.81       21.52    286.48 o 
   1   5 -24     1566.52     1435.37    238.98 o 
   2   5 -24       41.08       96.48    230.07 o 
   3   5 -24     1116.06     1009.36    245.66 o 
   4   5 -24       74.15      141.01    212.26 o 
   5   5 -24      328.92      430.46    210.04 o 
   6   5 -24       61.29      104.65    227.11 o 
   7   5 -24      663.48      682.80    209.29 o 
   8   5 -24      605.50      590.77    356.24 o 
   9   5 -24      420.61      442.34    218.20 o 
   0   6 -24      361.75      319.14    139.53 o 
   1   6 -24      513.70      565.54    238.98 o 
   2   6 -24      117.33      133.59    147.69 o 
   3   6 -24      726.81      734.01    206.32 o 
   4   6 -24       90.38       51.21    177.38 o 
   5   6 -24      435.79      473.51    171.44 o 
   6   6 -24      220.21      305.78    247.89 o 
   7   6 -24      166.57      252.34    248.63 o 
   1   7 -24      706.29      590.77    166.99 o 
   2   7 -24       23.25       66.80    126.91 o 
   3   7 -24      360.70      346.60    160.31 o 
   4   7 -24      107.30      177.38    219.68 o 
   5   7 -24      347.73      347.34    238.24 o 
   2   0 -23     2586.60     2484.80    179.61 o 
   4   0 -23       19.38       23.75     75.70 o 
   6   0 -23     8441.66     8499.39    424.52 o 
   8   0 -23      371.63      404.49    165.51 o 
  10   0 -23     3769.29     3726.46    140.27 o 
  12   0 -23       77.18      168.47    235.27 o 
   0   1 -23    17302.29    17024.75    480.93 o 
   1   1 -23      166.62      160.31    111.33 o 
   2   1 -23      348.27      308.00    100.94 o 
   3   1 -23       83.45      124.69    106.87 o 
   4   1 -23     5790.31     5982.67    254.57 o 
   5   1 -23        9.82       43.05     95.00 o 
   6   1 -23       87.47      133.59    143.24 o 
   7   1 -23      468.46      449.02    138.79 o 
   8   1 -23      392.22      518.78    222.65 o 
   9   1 -23      128.70      161.79    112.81 o 
  10   1 -23      142.88      172.18    142.50 o 
  11   1 -23       16.99       83.87    199.65 o 
  12   1 -23      680.79      664.25    244.92 o 
   1   2 -23     1174.70     1080.61    119.49 o 
   2   2 -23       86.43      106.87     97.22 o 
   3   2 -23     1297.64     1217.17    152.15 o 
   4   2 -23      124.98       60.12    141.01 o 
   5   2 -23       26.80       69.02     70.51 o 
   6   2 -23     4760.51     4179.19    379.99 o 
   7   2 -23      307.39      203.36    141.01 o 
   8   2 -23      270.52      347.34    247.89 o 
   9   2 -23       66.88      146.21    187.03 o 
  10   2 -23     3277.34     3270.77    396.32 o 
  11   2 -23       67.52       69.76    152.15 o 
   0   3 -23     1855.55     1842.82     85.35 o 
   1   3 -23      907.66      903.23    146.21 o 
   2   3 -23      142.34      206.32    181.83 o 
   3   3 -23      938.82      964.09    209.29 o 
   4   3 -23     2765.40     2782.41    231.56 o 
   5   3 -23       93.09      104.65    152.89 o 
   6   3 -23      184.85      128.40    154.37 o 
   7   3 -23      626.69      601.90    155.86 o 
   8   3 -23      218.38      253.82    169.96 o 
   9   3 -23      884.84      938.11    234.53 o 
  10   3 -23        4.00       79.41    180.35 o 
  11   3 -23      250.13      213.75    194.45 o 
   1   4 -23      650.43      612.29    193.71 o 
   2   4 -23      749.71      694.68    158.83 o 
   3   4 -23     1871.09     1986.80    249.37 o 
   4   4 -23       92.61      131.36    164.76 o 
   5   4 -23       23.81       62.34    166.25 o 
   6   4 -23      591.75      675.38    125.43 o 
   7   4 -23     1702.36     1712.94    203.36 o 
   8   4 -23       62.46      103.16    178.86 o 
   9   4 -23      676.36      704.32    200.39 o 
  10   4 -23      975.72      933.66    207.07 o 
   0   5 -23      924.52      800.81    132.85 o 
   1   5 -23      757.65      679.83    146.95 o 
   2   5 -23        8.55       12.62    166.99 o 
   3   5 -23     2181.20     1915.55    287.22 o 
   4   5 -23      342.16      399.29    159.57 o 
   5   5 -23       85.93      155.11    160.31 o 
   6   5 -23       56.24       96.48    149.18 o 
   7   5 -23     1209.33     1317.36    181.09 o 
   8   5 -23      151.77      221.91    227.85 o 
   9   5 -23      248.38      387.42    207.81 o 
   1   6 -23      761.86      616.01    253.08 o 
   2   6 -23       12.47       34.88    175.15 o 
   3   6 -23     1956.99     1848.76    319.88 o 
   4   6 -23       11.04       80.90    164.76 o 
   5   6 -23      161.38      166.25    184.80 o 
   6   6 -23       11.34       99.45    189.25 o 
   7   6 -23      600.27      712.49    260.50 o 
   8   6 -23        7.75       89.06    213.75 o 
   0   7 -23       65.74       23.01    123.20 o 
   1   7 -23      420.17      388.90    176.64 o 
   2   7 -23        4.38      151.40    155.86 o 
   3   7 -23      881.00      704.32    170.70 o 
   4   7 -23       55.51       54.92    174.41 o 
   5   7 -23       52.38      116.52    189.25 o 
   6   7 -23       41.15      213.75    197.42 o 
   1   8 -23      179.82      148.44    306.52 o 
   0   0 -22    12049.79    11740.47    454.95 o 
   2   0 -22     7198.71     7171.64    238.24 o 
   4   0 -22     3568.24     4055.99    314.68 o 
   6   0 -22     1684.20     1813.88    118.01 o 
   8   0 -22      248.79      281.28    103.16 o 
  10   0 -22       38.72       77.19    153.63 o 
  12   0 -22      906.10      931.43    195.93 o 
   1   1 -22      539.36      484.64    110.58 o 
   2   1 -22     1883.52     1686.96    141.01 o 
   3   1 -22       20.42       37.11     97.22 o 
   4   1 -22     2493.05     2700.78    188.51 o 
   5   1 -22       29.29       95.74    103.16 o 
   6   1 -22     1171.57     1386.38    220.43 o 
   7   1 -22      308.03      282.77    118.75 o 
   8   1 -22     3545.91     3632.20    259.76 o 
   9   1 -22       68.60      105.39    143.24 o 
  10   1 -22      856.25      760.73    297.61 o 
  11   1 -22       31.72       89.80    224.14 o 
  12   1 -22      607.67      552.18    282.03 o 
   0   2 -22     8080.56     7765.38    321.36 o 
   1   2 -22      538.66      438.63    166.99 o 
   2   2 -22     2613.15     2611.71    195.19 o 
   3   2 -22     1360.55     1402.71    158.83 o 
   4   2 -22     3628.18     3555.02    159.57 o 
   5   2 -22      764.62      809.71    112.07 o 
   6   2 -22      584.60      688.74    174.41 o 
   7   2 -22        7.01       71.99    126.91 o 
   8   2 -22      686.41      668.70    181.09 o 
   9   2 -22      274.20      212.26    172.18 o 
  10   2 -22       12.57       33.40    224.14 o 
  11   2 -22       90.44      211.52    181.09 o 
  12   2 -22      478.68      469.05    252.34 o 
   1   3 -22      630.01      895.06    233.04 o 
   2   3 -22      336.61      330.27    156.60 o 
   3   3 -22      291.41      371.09    181.83 o 
   4   3 -22      907.92      837.17    141.76 o 
   5   3 -22      832.55      836.43    145.47 o 
   6   3 -22     2711.08     2319.30    354.76 o 
   7   3 -22      232.26      233.04    134.33 o 
   8   3 -22     2205.56     2331.17    205.58 o 
   9   3 -22      569.70      690.97    212.26 o 
  10   3 -22      765.58      696.90    172.18 o 
  11   3 -22      454.09      661.28    264.21 o 
   0   4 -22     4629.63     4614.84    218.20 o 
   1   4 -22      189.46      224.14    132.11 o 
   2   4 -22      765.15      840.88    189.25 o 
   3   4 -22     1213.42     1150.37    236.01 o 
   4   4 -22      663.83      701.36    178.86 o 
   5   4 -22      785.56      817.88    207.81 o 
   6   4 -22     1008.17     1063.54    154.37 o 
   7   4 -22     1334.46     1364.86    192.97 o 
   8   4 -22      342.94      326.56    232.30 o 
   9   4 -22      272.68      249.37    339.17 o 
  10   4 -22       36.34      103.90    178.12 o 
  11   4 -22      149.91      193.71    350.31 o 
   1   5 -22     1282.52     1407.91    247.89 o 
   2   5 -22       27.92      103.16    213.75 o 
   3   5 -22      907.54      785.96    179.61 o 
   4   5 -22      623.51      607.10    230.07 o 
   5   5 -22     1188.25     1229.04    207.07 o 
   6   5 -22      261.16      313.94    170.70 o 
   7   5 -22      412.51      581.12    241.95 o 
   8   5 -22      150.69      210.78    237.50 o 
   9   5 -22       75.34      236.75    300.58 o 
  10   5 -22      860.92      792.64    214.49 o 
   0   6 -22      510.77      403.00    151.40 o 
   1   6 -22      494.97      474.99    147.69 o 
   2   6 -22       93.56      131.36    164.02 o 
   3   6 -22      994.78      847.56    155.86 o 
   4   6 -22       58.74      129.14    166.25 o 
   5   6 -22     1184.68     1146.66    308.00 o 
   6   6 -22       10.00      105.39    223.39 o 
   7   6 -22      469.30      621.20    192.97 o 
   8   6 -22       13.44      111.33    146.95 o 
   1   7 -22      623.58      572.22    190.74 o 
   2   7 -22        2.74       15.59    132.85 o 
   3   7 -22      548.74      449.02    180.35 o 
   4   7 -22       45.83       78.67    227.11 o 
   5   7 -22      640.76      668.70    244.18 o 
   6   7 -22       66.12      183.32    223.39 o 
   0   8 -22       73.83        5.94    215.97 o 
   1   8 -22      178.13      218.94    280.54 o 
   2   8 -22       87.58      112.07    161.79 o 
   3   8 -22      315.41      379.99    203.36 o 
   2   0 -21      411.42      468.31    115.78 o 
   4   0 -21     4117.03     4179.93    145.47 o 
   6   0 -21     2172.73     2242.85    150.66 o 
   8   0 -21     4259.58     4574.77    247.14 o 
  10   0 -21      318.98      396.32    188.51 o 
  12   0 -21     1610.80     1582.32    163.28 o 
   0   1 -21     2260.71     2418.01    149.92 o 
   1   1 -21      519.57      465.34    122.46 o 
   2   1 -21    10878.22    10771.93    381.48 o 
   3   1 -21      169.22      230.07     86.83 o 
   4   1 -21      821.70      842.37    130.62 o 
   5   1 -21      101.39       54.18    124.69 o 
   6   1 -21     1185.13     1373.77    143.24 o 
   7   1 -21       35.26      170.70    129.14 o 
   8   1 -21       58.74       65.31    139.53 o 
   9   1 -21      176.94      227.11    137.30 o 
  10   1 -21       86.18       76.44    175.15 o 
  11   1 -21      122.57      177.38    194.45 o 
  12   1 -21       36.02       54.18    167.73 o 
   1   2 -21      142.39      210.78    108.36 o 
   2   2 -21     2065.47     1974.93    169.22 o 
   3   2 -21      616.23      711.75    199.65 o 
   4   2 -21     3583.67     3313.07    169.96 o 
   5   2 -21      900.41      952.21    109.10 o 
   6   2 -21     1147.17     1062.79    163.28 o 
   7   2 -21      439.18      562.57    138.79 o 
   8   2 -21     1853.55     1670.64    233.79 o 
   9   2 -21      378.50      400.77    194.45 o 
  10   2 -21      336.36      364.41    166.99 o 
  11   2 -21       93.74       25.23    223.39 o 
  12   2 -21     1043.52     1047.21    303.55 o 
   0   3 -21     9392.56     8923.17    472.02 o 
   1   3 -21      766.04      494.29    201.13 o 
   2   3 -21     1888.52     1914.81    167.73 o 
   3   3 -21     1071.93     1169.67    194.45 o 
   4   3 -21      378.88      393.35    143.24 o 
   5   3 -21     1148.93     1290.64    178.86 o 
   6   3 -21      429.48      454.95    139.53 o 
   7   3 -21      619.21      680.57    162.54 o 
   8   3 -21       56.49       69.02    116.52 o 
   9   3 -21      244.99      371.09    194.45 o 
  10   3 -21      201.65      218.20    204.10 o 
  11   3 -21      563.76      623.43    158.83 o 
  12   3 -21       99.48      -22.27    219.68 o 
   1   4 -21     1660.40     1420.52    308.00 o 
   2   4 -21        0.07       61.60    149.18 o 
   3   4 -21      315.59      390.38    191.48 o 
   4   4 -21      131.54      207.81    160.31 o 
   5   4 -21      832.96      990.80    232.30 o 
   6   4 -21      180.86      140.27    178.12 o 
   7   4 -21      778.68      668.70    190.74 o 
   8   4 -21     1527.95     1443.53    222.65 o 
   9   4 -21        6.09      181.09    196.68 o 
  10   4 -21      328.37      356.99    198.90 o 
  11   4 -21      226.35      318.39    224.88 o 
   0   5 -21      662.07      616.01     98.71 o 
   1   5 -21     2043.78     1997.94    169.22 o 
   2   5 -21      720.62      747.37    184.80 o 
   3   5 -21      223.01      279.80    151.40 o 
   4   5 -21      243.44      240.46    153.63 o 
   5   5 -21     1705.67     1767.86    242.69 o 
   6   5 -21      435.38      396.32    217.46 o 
   7   5 -21      626.98      683.54    158.83 o 
   8   5 -21       24.68      -34.88    150.66 o 
   9   5 -21      255.54      277.57    213.75 o 
  10   5 -21      129.41      184.80    184.80 o 
   1   6 -21      745.38      635.30    161.79 o 
   2   6 -21       55.61      123.20    158.08 o 
   3   6 -21      203.42      268.67    125.43 o 
   4   6 -21      150.40      186.29    211.52 o 
   5   6 -21     1149.71     1067.25    277.57 o 
   6   6 -21        5.47       31.17    165.51 o 
   7   6 -21      286.88      446.79    280.54 o 
   8   6 -21      259.78      205.58    174.41 o 
   9   6 -21       90.66      198.16    173.67 o 
   0   7 -21        9.44       91.29    125.43 o 
   1   7 -21      869.62      778.54    181.83 o 
   2   7 -21        5.29       50.47    141.76 o 
   3   7 -21       92.11      109.10    182.58 o 
   4   7 -21       31.32       48.98    231.56 o 
   5   7 -21     1143.86     1202.32    256.79 o 
   6   7 -21       47.34      147.69    285.74 o 
   7   7 -21      390.95      428.24    267.93 o 
   1   8 -21      443.94      409.68    201.87 o 
   2   8 -21        3.55       82.38    188.51 o 
   3   8 -21       68.89      200.39    163.28 o 
   4   8 -21       21.45      103.16    190.74 o 
   0   0 -20    13946.02    15090.65    355.50 o 
   2   0 -20     1211.63     1090.26    125.43 o 
   4   0 -20     8249.88     8883.09    325.81 o 
   6   0 -20       55.04      107.62    142.50 o 
   8   0 -20       83.55      132.85    141.76 o 
  10   0 -20      258.21      247.89    121.72 o 
  12   0 -20      870.69      860.92    162.54 o 
   1   1 -20       47.02       42.30    106.87 o 
   2   1 -20     1274.75     1330.72    125.43 o 
   3   1 -20      408.80      349.56    114.29 o 
   4   1 -20     1002.08      918.81    142.50 o 
   5   1 -20        6.10       92.77    112.07 o 
   6   1 -20     2733.95     2964.25    193.71 o 
   7   1 -20       32.61      110.58    187.03 o 
   8   1 -20       29.59      105.39    161.05 o 
   9   1 -20      248.16      231.56    206.32 o 
  10   1 -20     6533.70     6777.54    338.43 o 
  11   1 -20       32.14       96.48    149.18 o 
  12   1 -20       29.68      106.87    299.84 o 
  13   1 -20      102.50      316.91    316.91 o 
   0   2 -20    12730.77    13243.37    343.63 o 
   1   2 -20      263.83      275.35    112.07 o 
   2   2 -20      654.46      718.43    127.65 o 
   3   2 -20      498.86      145.47    279.06 o 
   4   2 -20     5537.49     5651.66    307.26 o 
   5   2 -20      340.95      264.96    129.14 o 
   6   2 -20       99.66       69.02    106.13 o 
   7   2 -20     2200.79     2080.32    215.23 o 
   8   2 -20     1499.31     1377.48    178.86 o 
   9   2 -20      790.97      783.74    155.11 o 
  10   2 -20       61.72       89.06    148.44 o 
  11   2 -20        2.45       57.89    196.68 o 
  12   2 -20      891.27     1088.03    143.98 o 
   1   3 -20      412.21      279.06    184.80 o 
   2   3 -20      536.21      569.25    112.07 o 
   3   3 -20     3206.76     3137.92    209.29 o 
   4   3 -20       17.48       40.82    130.62 o 
   5   3 -20      134.35      117.26    184.80 o 
   6   3 -20      186.91      371.09    138.79 o 
   7   3 -20     1585.88     1547.43    135.82 o 
   8   3 -20      401.83      376.28    196.68 o 
   9   3 -20      294.13      230.82    146.95 o 
  10   3 -20     2411.28     2465.51    243.43 o 
  11   3 -20      187.65      285.74    200.39 o 
  12   3 -20      157.53      344.37    213.75 o 
   0   4 -20     3027.86     3021.39    187.77 o 
   1   4 -20     2765.32     2836.59    167.73 o 
   2   4 -20      553.39      659.79     66.05 o 
   3   4 -20     2409.98     2478.12    206.32 o 
   4   4 -20     2455.43     2451.40    224.14 o 
   5   4 -20      182.76      213.00    186.29 o 
   6   4 -20      429.24      417.84    157.34 o 
   7   4 -20     1429.42     1507.36    217.46 o 
   8   4 -20       28.97       60.12    169.96 o 
   9   4 -20      744.78      616.75    172.93 o 
  10   4 -20       54.18      131.36    188.51 o 
  11   4 -20      428.38      508.39    171.44 o 
   1   5 -20      482.15      526.94    140.27 o 
   2   5 -20      126.57      158.08    146.95 o 
   3   5 -20     2002.03     1835.40    155.86 o 
   4   5 -20       81.16       97.22    169.96 o 
   5   5 -20      139.34      210.04    183.32 o 
   6   5 -20      644.02      644.21    185.54 o 
   7   5 -20     1314.05     1240.92    221.17 o 
   8   5 -20       57.80      193.71    188.51 o 
   9   5 -20      996.73     1056.86    164.02 o 
  10   5 -20       32.78       80.15    209.29 o 
   0   6 -20      464.21      408.20    166.99 o 
   1   6 -20     1006.19      969.28    185.54 o 
   2   6 -20      183.73      200.39    140.27 o 
   3   6 -20     2070.77     1980.12    222.65 o 
   4   6 -20      168.51      201.87    215.97 o 
   5   6 -20      145.92      262.73    151.40 o 
   6   6 -20        5.27      123.94    193.71 o 
   7   6 -20     1056.03     1007.13    146.21 o 
   8   6 -20       12.37      -60.86    239.72 o 
   9   6 -20      578.28      674.64    298.35 o 
   1   7 -20      432.44      402.26    167.73 o 
   2   7 -20      292.43      264.21    189.25 o 
   3   7 -20      772.66      778.54    256.79 o 
   4   7 -20        7.26       62.34    175.15 o 
   5   7 -20       85.91      164.02    220.43 o 
   6   7 -20       31.28       98.71    270.89 o 
   7   7 -20      676.01      849.79    148.44 o 
   8   7 -20       50.23       69.76    214.49 o 
   0   8 -20       98.04       86.09    163.28 o 
   1   8 -20      504.55      349.56    237.50 o 
   2   8 -20        3.96      123.94    133.59 o 
   3   8 -20      858.63      789.67    310.23 o 
   4   8 -20      111.86      254.57    299.84 o 
   5   8 -20       12.19       37.85    197.42 o 
   2   0 -19     3275.20     3264.09    214.49 o 
   4   0 -19     3493.58     3353.15    193.71 o 
   6   0 -19     6397.79     5983.42    124.69 o 
   8   0 -19      291.51      382.22    115.04 o 
  10   0 -19     2937.67     3138.66    236.75 o 
  12   0 -19     1823.78     1830.95    159.57 o 
   0   1 -19     9995.29    10342.95    447.53 o 
   1   1 -19      314.60      332.49     97.97 o 
   2   1 -19     5621.40     5679.12    261.99 o 
   3   1 -19      154.25      157.34    128.40 o 
   4   1 -19     2614.19     2691.13    128.40 o 
   5   1 -19      185.09      244.92     89.80 o 
   6   1 -19      526.05      460.15    170.70 o 
   7   1 -19        0.73        0.00    138.79 o 
   8   1 -19      319.87      297.61    155.11 o 
   9   1 -19      118.09      154.37    154.37 o 
  10   1 -19      113.18      132.85    174.41 o 
  11   1 -19       52.42      141.76    163.28 o 
  12   1 -19      211.61      175.15    131.36 o 
  13   1 -19      254.32      352.53    210.78 o 
   1   2 -19      230.37      211.52    113.55 o 
   2   2 -19     4825.05     4706.87    259.76 o 
   3   2 -19      368.47      331.75     95.00 o 
   4   2 -19     1656.45     1600.13    158.83 o 
   5   2 -19      327.92      389.64     82.38 o 
   6   2 -19     3752.78     3512.71    216.72 o 
   7   2 -19     1882.32     1968.25    176.64 o 
   8   2 -19     2275.98     2259.18    221.17 o 
   9   2 -19      951.65      852.02    184.06 o 
  10   2 -19     2594.53     2513.75    216.72 o 
  11   2 -19      102.95      120.97    185.54 o 
  12   2 -19      954.36     1059.08    147.69 o 
  13   2 -19       67.72      161.79    238.98 o 
   0   3 -19    11031.61    10783.06    293.90 o 
   1   3 -19     3175.95     3185.42    243.43 o 
   2   3 -19     5653.22     5328.08    339.92 o 
   3   3 -19     2546.22     2434.33    204.84 o 
   4   3 -19     1460.77     1488.06    187.77 o 
   5   3 -19      934.31      915.10    178.86 o 
   6   3 -19      413.36      446.05    127.65 o 
   7   3 -19     1289.88     1386.38    172.93 o 
   8   3 -19      767.90      720.65    166.99 o 
   9   3 -19       97.71      125.43    157.34 o 
  10   3 -19      171.38      231.56    109.10 o 
  11   3 -19      230.16      294.64    151.40 o 
  12   3 -19      114.17      266.44    233.79 o 
   1   4 -19     2176.78     2097.39    349.56 o 
   2   4 -19        0.11       43.79     83.87 o 
   3   4 -19     2500.22     2429.88    259.76 o 
   4   4 -19     2370.23     2268.83    234.53 o 
   5   4 -19     1242.07     1275.06    248.63 o 
   6   4 -19     1016.89     1047.95    103.90 o 
   7   4 -19     1056.72      975.96    178.12 o 
   8   4 -19     1087.52     1173.38    127.65 o 
   9   4 -19      883.11      854.99    162.54 o 
  10   4 -19     1204.70     1263.18    158.83 o 
  11   4 -19      382.76      329.53    220.43 o 
  12   4 -19      181.58      182.58    273.86 o 
   0   5 -19       59.19       44.53    152.89 o 
   1   5 -19     1143.35     1121.43    146.95 o 
   2   5 -19      257.35      273.86    125.43 o 
   3   5 -19     1893.13     1891.80    197.42 o 
   4   5 -19      635.42      615.26    185.54 o 
   5   5 -19     1546.66     1576.38    234.53 o 
   6   5 -19       77.29      161.79    178.86 o 
   7   5 -19     1095.55      987.84    243.43 o 
   8   5 -19       20.93       66.05    178.86 o 
   9   5 -19      876.08     1045.72    207.07 o 
  10   5 -19       18.39       63.08    220.43 o 
  11   5 -19      652.70      627.14    190.74 o 
   1   6 -19      830.73      788.93    273.86 o 
   2   6 -19        6.79       51.21    155.86 o 
   3   6 -19     1344.62     1367.09    166.99 o 
   4   6 -19       29.43      112.07    172.18 o 
   5   6 -19      382.18      427.49    189.25 o 
   6   6 -19      122.28      151.40    175.90 o 
   7   6 -19      809.77      815.65    156.60 o 
   8   6 -19      236.24      336.95    132.11 o 
   9   6 -19      865.00      964.83    234.53 o 
  10   6 -19       19.78      159.57    196.68 o 
   0   7 -19       42.28        9.65    238.24 o 
   1   7 -19      673.48      498.00    305.78 o 
   2   7 -19       77.33       90.55    155.11 o 
   3   7 -19      982.87      982.64    207.81 o 
   4   7 -19       81.32      109.84    140.27 o 
   5   7 -19      746.33      745.89    169.96 o 
   6   7 -19       26.97      109.10    226.36 o 
   7   7 -19      548.89      518.78    264.96 o 
   8   7 -19       14.23       42.30    204.84 o 
   1   8 -19      393.24      527.69    226.36 o 
   2   8 -19        1.49      109.84    207.07 o 
   3   8 -19      533.31      503.94    214.49 o 
   4   8 -19       92.01      254.57    197.42 o 
   5   8 -19      230.15      293.16    143.24 o 
   6   8 -19       20.21      191.48    316.17 o 
   0   0 -18       38.87       68.28     47.50 o 
   2   0 -18    15963.50    16825.11    436.40 o 
   4   0 -18       48.63       71.25     92.77 o 
   6   0 -18     3319.25     3218.81    208.55 o 
   8   0 -18      789.50      883.93     71.99 o 
  10   0 -18        3.64       49.73    143.24 o 
  12   0 -18       94.96      205.58    177.38 o 
   1   1 -18      345.68      350.31    112.81 o 
   2   1 -18       41.14       42.30     78.67 o 
   3   1 -18      255.95      227.11    102.42 o 
   4   1 -18     1578.45     1357.44    120.23 o 
   5   1 -18      443.49      498.00     89.06 o 
   6   1 -18     3382.43     3553.53    167.73 o 
   7   1 -18       70.56      137.30    132.85 o 
   8   1 -18     8924.67     9199.26    688.00 o 
   9   1 -18       55.24       89.80    120.23 o 
  10   1 -18       31.89       49.73    116.52 o 
  11   1 -18      120.66      152.15    132.11 o 
  12   1 -18     2495.29     2648.82    248.63 o 
  13   1 -18      127.31       28.20    184.06 o 
   0   2 -18      339.79      350.31     93.51 o 
   1   2 -18      874.97     1013.81    179.61 o 
   2   2 -18     7302.43     7019.49    285.74 o 
   3   2 -18      410.22      397.81    111.33 o 
   4   2 -18        2.39       37.11    109.10 o 
   5   2 -18      856.10      823.07    185.54 o 
   6   2 -18     4202.00     4355.08    168.47 o 
   7   2 -18      836.11      811.20    140.27 o 
   8   2 -18      736.33      673.15    196.68 o 
   9   2 -18       78.08      158.83    183.32 o 
  10   2 -18      219.84      270.15    120.97 o 
  11   2 -18      302.66      267.93    146.21 o 
  12   2 -18      104.46      130.62    175.15 o 
  13   2 -18       41.46      104.65    158.83 o 
   1   3 -18     2837.94     2774.99    238.24 o 
   2   3 -18      467.53      476.48     76.44 o 
   3   3 -18      261.80      290.93    131.36 o 
   4   3 -18     3180.46     3166.86    187.03 o 
   5   3 -18     2228.65     2252.50    192.22 o 
   6   3 -18      108.66      210.04    106.87 o 
   7   3 -18      402.99      364.41    155.86 o 
   8   3 -18     2120.57     2113.71    117.26 o 
   9   3 -18      122.55      166.25    167.73 o 
  10   3 -18      597.58      495.77    233.79 o 
  11   3 -18      352.41      431.95    141.01 o 
  12   3 -18      940.14      882.45    158.08 o 
  13   3 -18       41.95      211.52    135.08 o 
   0   4 -18        6.47       87.58     74.22 o 
   1   4 -18     1308.08     1262.44     88.32 o 
   2   4 -18     1344.52     1387.87    182.58 o 
   3   4 -18      841.83      853.50    135.82 o 
   4   4 -18       32.67       88.32    178.12 o 
   5   4 -18     2667.03     2493.71    115.78 o 
   6   4 -18      328.16      436.40    124.69 o 
   7   4 -18      480.30      549.95    148.44 o 
   8   4 -18       68.99       49.73    172.18 o 
   9   4 -18      600.68      468.31    141.76 o 
  10   4 -18        1.20       60.12    143.24 o 
  11   4 -18      337.81      280.54    204.10 o 
  12   4 -18      147.24      282.03    205.58 o 
   1   5 -18      522.05      624.91    221.91 o 
   2   5 -18      329.66      390.38    128.40 o 
   3   5 -18      101.10      207.81    138.04 o 
   4   5 -18      306.57      348.08    143.24 o 
   5   5 -18     3377.82     3356.12    154.37 o 
   6   5 -18      216.00      259.76    142.50 o 
   7   5 -18      645.44      651.63    172.93 o 
   8   5 -18      538.49      671.67    215.23 o 
   9   5 -18      438.16      348.82    136.56 o 
  10   5 -18       11.40      111.33    172.93 o 
  11   5 -18     1241.56     1142.21    255.31 o 
   0   6 -18       16.12       50.47    100.19 o 
   1   6 -18     1313.02     1321.81    218.20 o 
   2   6 -18      304.25      282.03    159.57 o 
   3   6 -18      148.24      207.81    127.65 o 
   4   6 -18       12.88       35.62    129.88 o 
   5   6 -18     1132.07     1152.60    346.60 o 
   6   6 -18       85.98       58.63    115.04 o 
   7   6 -18      251.02      270.89    208.55 o 
   8   6 -18       59.92       46.01    180.35 o 
   9   6 -18      692.73      603.39    140.27 o 
  10   6 -18       50.20      103.16    255.31 o 
   1   7 -18      557.03      523.98    239.72 o 
   2   7 -18      146.91      207.81    170.70 o 
   3   7 -18       27.24      112.81    143.24 o 
   4   7 -18       35.32       66.80    164.76 o 
   5   7 -18     1545.10     1612.75    264.96 o 
   6   7 -18        5.49       18.55    262.73 o 
   7   7 -18      300.27      385.19    193.71 o 
   8   7 -18       56.39       -3.71    233.04 o 
   0   8 -18      230.57      237.50    252.34 o 
   1   8 -18      214.32      247.89    256.05 o 
   2   8 -18       78.37      106.13    171.44 o 
   3   8 -18       96.74       91.29    194.45 o 
   4   8 -18       13.49       61.60    221.17 o 
   5   8 -18      837.55      778.54    177.38 o 
   6   8 -18       22.51       90.55    268.67 o 
   1   9 -18      567.49      472.02    134.33 o 
   2   9 -18       19.24      108.36    244.18 o 
   2   0 -17     3215.70     3400.65    129.14 o 
   4   0 -17     4791.51     4637.11    187.77 o 
   6   0 -17    13405.86    12985.84    214.49 o 
   8   0 -17       71.17       98.71    140.27 o 
  10   0 -17     4956.19     4569.57    507.65 o 
  12   0 -17      706.43      679.83    166.99 o 
  14   0 -17      210.66      341.40    178.86 o 
   0   1 -17    14805.09    15210.88    435.66 o 
   1   1 -17       43.21       68.28     97.22 o 
   2   1 -17     5628.46     5529.20    218.20 o 
   3   1 -17     1421.66     1508.10    108.36 o 
   4   1 -17     6647.27     6655.08    209.29 o 
   5   1 -17      192.75      296.13    112.07 o 
   6   1 -17       12.30       55.66    121.72 o 
   7   1 -17      497.08      541.05    185.54 o 
   8   1 -17      350.46      480.93    170.70 o 
   9   1 -17       57.15       92.03    168.47 o 
  10   1 -17      401.83      351.79    204.84 o 
  11   1 -17       47.14       70.51    119.49 o 
  12   1 -17      391.69      511.36    157.34 o 
  13   1 -17       77.11      257.53     97.97 o 
  14   1 -17      799.64      770.38    264.21 o 
   1   2 -17     2090.91     1992.00    137.30 o 
   2   2 -17      590.51      557.37    120.23 o 
   3   2 -17     1644.14     1746.34    114.29 o 
   4   2 -17     1419.38     1351.50    152.15 o 
   5   2 -17      355.17      479.45    134.33 o 
   6   2 -17     9741.20     9844.21    418.59 o 
   7   2 -17      867.30      834.95    121.72 o 
   8   2 -17     1720.56     1747.08    110.58 o 
   9   2 -17       88.26      200.39    113.55 o 
  10   2 -17     3073.00     2998.39    169.96 o 
  11   2 -17      319.22      358.47    100.94 o 
  12   2 -17      330.27      319.14    192.22 o 
  13   2 -17      221.91      420.81    204.10 o 
   0   3 -17     4414.43     4730.62    227.11 o 
   1   3 -17      430.56      438.63    113.55 o 
   2   3 -17     5475.18     5178.16    229.33 o 
   3   3 -17     1874.87     1885.87    135.82 o 
   4   3 -17     3826.78     3851.89    169.96 o 
   5   3 -17     1115.85     1152.60    137.30 o 
   6   3 -17       11.80       69.76     84.61 o 
   7   3 -17      356.11      450.50    115.04 o 
   8   3 -17        0.67       40.08    109.10 o 
   9   3 -17     1068.85      753.31    189.25 o 
  10   3 -17       73.32       75.70     95.00 o 
  11   3 -17      107.29      207.81    138.79 o 
  12   3 -17      277.88      230.82    104.65 o 
  13   3 -17      109.29      215.23    170.70 o 
   1   4 -17     1484.39     1509.58    129.88 o 
   2   4 -17     3063.59     3077.80    242.69 o 
   3   4 -17     1685.97     1819.81    306.52 o 
   4   4 -17     1786.87     1646.89    224.14 o 
   5   4 -17      445.88      454.21    160.31 o 
   6   4 -17     2624.67     2520.43    234.53 o 
   7   4 -17     1696.33     1671.38    155.86 o 
   8   4 -17      947.23      898.77    160.31 o 
   9   4 -17      708.12      768.89    233.04 o 
  10   4 -17      946.96      958.15    218.94 o 
  11   4 -17      194.67      182.58    259.76 o 
  12   4 -17      201.24      244.92    218.94 o 
   0   5 -17     5948.77     5886.19    178.12 o 
   1   5 -17      361.88      495.77    265.70 o 
   2   5 -17      625.21      587.80    156.60 o 
   3   5 -17     1484.00     1658.76    186.29 o 
   4   5 -17      566.82      581.87    180.35 o 
   5   5 -17     1509.55     1482.12    228.59 o 
   6   5 -17      134.98      167.73    153.63 o 
   7   5 -17     1269.24     1318.10    163.28 o 
   8   5 -17      235.36      239.72    172.93 o 
   9   5 -17      275.87      311.71    169.22 o 
  10   5 -17       50.86      163.28    227.11 o 
  11   5 -17      299.75      402.26    305.03 o 
   1   6 -17     2243.54     2168.64    172.93 o 
   2   6 -17      317.69      324.33    129.88 o 
   3   6 -17     1568.10     1669.89    118.01 o 
   4   6 -17        1.49       41.56    147.69 o 
   5   6 -17      238.04      276.83    144.72 o 
   6   6 -17       21.78       59.37    152.15 o 
   7   6 -17     1039.33     1146.66    196.68 o 
   8   6 -17       77.01      120.97    201.13 o 
   9   6 -17      523.33      644.21    250.86 o 
  10   6 -17      389.84      529.91    227.85 o 
   0   7 -17      182.53      200.39    220.43 o 
   1   7 -17      384.81      473.51    273.12 o 
   2   7 -17        7.85      -10.39    175.90 o 
   3   7 -17      565.89      688.00    231.56 o 
   4   7 -17       14.04       53.44    183.32 o 
   5   7 -17      399.12      686.51    236.75 o 
   6   7 -17      106.89      181.83    260.50 o 
   7   7 -17      844.49      719.91    150.66 o 
   8   7 -17       26.03       40.08    364.41 o 
   9   7 -17      168.00      343.63    196.68 o 
   1   8 -17       49.50      122.46    228.59 o 
   2   8 -17      133.92      189.25    163.28 o 
   3   8 -17      846.74      906.20    244.18 o 
   4   8 -17      292.96      339.92    242.69 o 
   5   8 -17      361.04      545.50    215.23 o 
   6   8 -17       14.04       75.70    230.07 o 
   7   8 -17      527.38      512.84    163.28 o 
   0   9 -17       38.44      224.88    200.39 o 
   1   9 -17      262.89      264.21    188.51 o 
   2   9 -17        3.54      -46.76    214.49 o 
   3   9 -17      104.81      202.61    231.56 o 
   0   0 -16    17038.19    17758.02    287.22 o 
   2   0 -16     1090.00      846.08     83.12 o 
   4   0 -16     6640.64     7254.02    243.43 o 
   6   0 -16     1124.33     1194.90     97.97 o 
   8   0 -16     8063.89     8024.40    557.37 o 
  10   0 -16      184.80      173.67    127.65 o 
  12   0 -16     1341.07     1318.85    138.04 o 
  14   0 -16       39.14      111.33    135.08 o 
   1   1 -16      243.08      241.95    101.68 o 
   2   1 -16     2258.94     2257.70    167.73 o 
   3   1 -16     1977.05     2202.78    165.51 o 
   4   1 -16     4722.91     4856.05    153.63 o 
   5   1 -16       43.74       54.18    108.36 o 
   6   1 -16     9592.92    10809.04    472.02 o 
   7   1 -16      758.52      882.45    163.28 o 
   8   1 -16     1596.63     1562.28    164.02 o 
   9   1 -16       50.61      100.19     96.48 o 
  10   1 -16     8674.10     9001.10    428.98 o 
  11   1 -16       37.00       92.77    101.68 o 
  12   1 -16      521.86      526.94    225.62 o 
  13   1 -16       19.97      194.45    270.15 o 
  14   1 -16      528.85      698.39    198.90 o 
   0   2 -16    10269.41    10219.01    371.09 o 
   1   2 -16     1353.51     1271.35     94.26 o 
   2   2 -16     4165.34     4151.73    176.64 o 
   3   2 -16     1863.04     1830.20    179.61 o 
   4   2 -16     3485.19     3707.91    198.90 o 
   5   2 -16     1510.59     1574.90     97.22 o 
   6   2 -16      125.47      128.40    109.84 o 
   7   2 -16      965.69     1134.79    148.44 o 
   8   2 -16       53.80      120.23    113.55 o 
   9   2 -16      625.53      582.61    113.55 o 
  10   2 -16      286.60      304.29    158.08 o 
  11   2 -16       92.06      158.08    142.50 o 
  12   2 -16      782.83      759.99    169.22 o 
  13   2 -16      118.31       96.48    109.10 o 
  14   2 -16       58.14      104.65     98.71 o 
   1   3 -16     1758.61     1758.21     97.22 o 
   2   3 -16      937.27     1032.37    112.81 o 
   3   3 -16     2959.40     3124.56    167.73 o 
   4   3 -16      416.69      397.81    159.57 o 
   5   3 -16      193.29      281.28     97.97 o 
   6   3 -16     6144.10     5697.68    431.20 o 
   7   3 -16      610.87      708.78    138.04 o 
   8   3 -16     1452.19     1320.33    187.77 o 
   9   3 -16     1919.05     1781.22    165.51 o 
  10   3 -16     1573.84     1602.36    124.69 o 
  11   3 -16      590.57      487.61    160.31 o 
  12   3 -16      338.05      487.61    184.06 o 
  13   3 -16      384.21      429.72    180.35 o 
   0   4 -16     3882.56     3981.03    183.32 o 
   1   4 -16     1062.22     1148.89    135.08 o 
   2   4 -16     2054.37     2045.43    140.27 o 
   3   4 -16     1888.29     1703.29    237.50 o 
   4   4 -16     1894.40     1850.24    235.27 o 
   5   4 -16      976.04     1076.15    139.53 o 
   6   4 -16      345.23      288.71     89.06 o 
   7   4 -16     2269.75     2345.27    152.89 o 
   8   4 -16       99.90      176.64    119.49 o 
   9   4 -16     1232.49     1203.81    152.15 o 
  10   4 -16        6.97        7.42    202.61 o 
  11   4 -16      203.82      185.54    160.31 o 
  12   4 -16       53.10       57.89    200.39 o 
  13   4 -16      303.18      264.21    177.38 o 
   1   5 -16     4222.77     3925.36    369.60 o 
   2   5 -16      378.63      434.91    148.44 o 
   3   5 -16     2826.56     2969.44    169.96 o 
   4   5 -16       24.05      101.68    135.08 o 
   5   5 -16       75.06      138.04    112.81 o 
   6   5 -16      323.68      356.24    140.27 o 
   7   5 -16     1170.06     1168.93    189.25 o 
   8   5 -16        5.31       24.49    112.81 o 
   9   5 -16      804.91      898.03    202.61 o 
  10   5 -16      798.42      781.51    192.97 o 
  11   5 -16      199.94      238.98    143.98 o 
  12   5 -16       71.65      135.08    232.30 o 
   0   6 -16       97.92      146.21    184.80 o 
   1   6 -16     1662.68     1574.90    263.47 o 
   2   6 -16        9.63       60.86    227.11 o 
   3   6 -16     1697.03     1764.15    177.38 o 
   4   6 -16      599.93      499.48    223.39 o 
   5   6 -16      992.79      911.39    196.68 o 
   6   6 -16       22.27       50.47    166.25 o 
   7   6 -16     1449.50     1395.29    187.77 o 
   8   6 -16       17.59        8.16    175.90 o 
   9   6 -16      837.35      834.20    207.07 o 
  10   6 -16        0.08       90.55    231.56 o 
  11   6 -16      513.21      526.20    170.70 o 
   1   7 -16     1788.41     1730.75    152.89 o 
   2   7 -16       20.31       48.24    128.40 o 
   3   7 -16     1707.36     1634.27    256.05 o 
   4   7 -16      287.51      281.28    188.51 o 
   5   7 -16      233.36      317.65    168.47 o 
   6   7 -16      144.40      102.42    234.53 o 
   7   7 -16      670.59      768.15    185.54 o 
   8   7 -16      154.51      225.62    158.08 o 
   9   7 -16      297.01      400.77    158.83 o 
   0   8 -16     1459.24     1234.98    204.10 o 
   1   8 -16      496.07      544.01    220.43 o 
   2   8 -16      391.31      414.13    198.16 o 
   3   8 -16      953.19      846.08    268.67 o 
   4   8 -16       15.44      110.58    253.08 o 
   5   8 -16       94.62       96.48    206.32 o 
   6   8 -16        5.56      131.36    224.14 o 
   7   8 -16      538.40      618.23    304.29 o 
   1   9 -16      315.40      384.45    241.95 o 
   2   9 -16       90.58      195.19    249.37 o 
   3   9 -16      299.25      298.35    352.53 o 
   4   9 -16       83.17      144.72    195.19 o 
   2   0 -15     5495.99     6119.23    178.12 o 
   4   0 -15     4254.99     4240.05    169.96 o 
   6   0 -15      391.01      472.77    118.75 o 
   8   0 -15    22610.97    23755.54   1789.38 o 
  10   0 -15      757.33      649.40    184.06 o 
  12   0 -15     3250.44     2867.02    207.07 o 
  14   0 -15       21.71       -3.71    172.93 o 
   0   1 -15     5137.75     5432.72    266.44 o 
   1   1 -15      224.10      171.44     80.90 o 
   2   1 -15    30586.68    31336.12   1178.57 o 
   3   1 -15     1488.75     1595.68    105.39 o 
   4   1 -15       26.80       39.34     77.19 o 
   5   1 -15      704.95      681.32    112.07 o 
   6   1 -15     5253.65     5202.65    275.35 o 
   7   1 -15     1110.01     1151.11    103.90 o 
   8   1 -15      138.83      122.46     87.58 o 
   9   1 -15      271.16      319.14     78.67 o 
  10   1 -15      209.98      197.42     56.41 o 
  11   1 -15       28.70      100.19    146.21 o 
  12   1 -15       85.32       63.83    195.93 o 
  13   1 -15       75.54      197.42    279.80 o 
  14   1 -15     2280.07     2268.09    215.97 o 
   1   2 -15     2643.28     2665.15    145.47 o 
   2   2 -15      245.71      271.64     86.83 o 
   3   2 -15      150.45      230.07    123.94 o 
   4   2 -15     8427.79     8631.50    258.28 o 
   5   2 -15     2322.04     2239.14    135.82 o 
   6   2 -15       75.22      119.49    115.78 o 
   7   2 -15      156.14      159.57    164.76 o 
   8   2 -15     6827.67     6966.06    192.97 o 
   9   2 -15      471.24      484.64    128.40 o 
  10   2 -15      229.15      318.39    142.50 o 
  11   2 -15      555.19      545.50    126.17 o 
  12   2 -15     2925.99     2655.50    131.36 o 
  13   2 -15      123.64      100.19    221.17 o 
  14   2 -15      313.79      512.84    179.61 o 
   0   3 -15     2473.19     2344.53    119.49 o 
   1   3 -15     1620.60     1564.51    123.94 o 
   2   3 -15    13541.62    14102.07    535.11 o 
   3   3 -15     1063.04      997.48    106.13 o 
   4   3 -15      346.37      328.04     91.29 o 
   5   3 -15     2975.55     2996.90    129.88 o 
   6   3 -15     2558.86     2475.15    126.17 o 
   7   3 -15     1036.90     1053.15    101.68 o 
   8   3 -15      168.60      176.64     82.38 o 
   9   3 -15     1339.15     1350.76    146.21 o 
  10   3 -15      940.24      941.82    204.84 o 
  11   3 -15      770.21      743.66    152.15 o 
  12   3 -15      130.19      145.47    112.07 o 
  13   3 -15       57.71      124.69    149.18 o 
   1   4 -15     4548.61     4400.36    233.04 o 
   2   4 -15      114.25      131.36    102.42 o 
   3   4 -15       25.41       71.25     95.00 o 
   4   4 -15     1263.88     1275.06    159.57 o 
   5   4 -15     2887.21     2990.97    232.30 o 
   6   4 -15      100.21      149.92    139.53 o 
   7   4 -15      359.39      400.77     97.97 o 
   8   4 -15     1896.26     2105.55    208.55 o 
   9   4 -15     1099.63     1063.54    216.72 o 
  10   4 -15        8.51       -5.94    180.35 o 
  11   4 -15     1489.74     1456.89    148.44 o 
  12   4 -15      633.29      686.51    137.30 o 
  13   4 -15       39.54       70.51    118.75 o 
   0   5 -15     3539.23     3326.43    192.97 o 
   1   5 -15     4125.79     4101.26    227.85 o 
   2   5 -15     3255.38     3395.45    260.50 o 
   3   5 -15      940.89      964.83    172.93 o 
   4   5 -15      280.33      324.33    141.76 o 
   5   5 -15     2303.83     2374.22    235.27 o 
   6   5 -15      266.29      336.21    184.80 o 
   7   5 -15      557.54      757.02    259.02 o 
   8   5 -15       14.42      129.14    179.61 o 
   9   5 -15      860.92     1007.13    232.30 o 
  10   5 -15      174.47      244.92    195.93 o 
  11   5 -15      590.55      562.57    182.58 o 
  12   5 -15       21.96       50.47    132.85 o 
   1   6 -15     1191.66     1217.17    242.69 o 
   2   6 -15      182.26      279.06    180.35 o 
   3   6 -15      291.75      308.00    157.34 o 
   4   6 -15       96.28      138.79    269.41 o 
   5   6 -15     3055.24     3234.40    243.43 o 
   6   6 -15       18.97      120.23    190.00 o 
   7   6 -15      656.19      716.20    215.23 o 
   8   6 -15      173.74      234.53    169.22 o 
   9   6 -15      598.20      630.85    201.13 o 
  10   6 -15        3.39      109.84    230.07 o 
  11   6 -15     1395.75     1411.62    236.75 o 
   0   7 -15     1587.26     1553.37    339.17 o 
   1   7 -15     1734.62     1563.76    189.25 o 
   2   7 -15      270.12      230.82    137.30 o 
   3   7 -15      782.69      719.17    211.52 o 
   4   7 -15        0.30       19.30    164.76 o 
   5   7 -15     1590.37     1606.81    215.97 o 
   6   7 -15       55.96       85.35    264.96 o 
   7   7 -15      175.11      235.27    173.67 o 
   8   7 -15        4.56       87.58    214.49 o 
   9   7 -15      378.13      503.94    270.15 o 
  10   7 -15       21.78      -35.62    258.28 o 
   1   8 -15     1431.11     1253.53    249.37 o 
   2   8 -15      370.58      355.50    227.85 o 
   3   8 -15       25.41       79.41    184.80 o 
   4   8 -15       28.27       99.45    195.93 o 
   5   8 -15      718.81      842.37    230.07 o 
   6   8 -15      123.26      134.33    174.41 o 
   7   8 -15      204.08      353.28    248.63 o 
   8   8 -15       13.62       97.22    209.29 o 
   0   9 -15      143.51      201.87    181.09 o 
   1   9 -15      452.50      420.07    279.06 o 
   2   9 -15      110.47      265.70    226.36 o 
   3   9 -15      146.26      179.61    294.64 o 
   4   9 -15        1.02       68.28    241.95 o 
   5   9 -15      349.61      270.15    313.20 o 
   0   0 -14    13153.22    12792.13    363.67 o 
   2   0 -14     2792.49     2355.66    109.10 o 
   4   0 -14      502.04      417.10     85.35 o 
   6   0 -14     3585.40     4001.81    225.62 o 
   8   0 -14      935.60      734.75    226.36 o 
  10   0 -14      920.87      804.52    148.44 o 
  12   0 -14      197.39      205.58    161.79 o 
  14   0 -14      584.99      667.22    231.56 o 
   1   1 -14      134.51      166.25    109.84 o 
   2   1 -14     1325.25     1381.19    127.65 o 
   3   1 -14      209.35      387.42     80.15 o 
   4   1 -14     2374.78     2234.69    103.90 o 
   5   1 -14      551.47      505.42     94.26 o 
   6   1 -14     3138.54     3057.02    146.95 o 
   7   1 -14      902.94      851.27     88.32 o 
   8   1 -14     1769.87     1635.01    143.24 o 
   9   1 -14      949.94     1008.62    100.19 o 
  10   1 -14      247.12      308.74     25.98 o 
  11   1 -14        2.39       46.76     83.12 o 
  12   1 -14     2097.65     1821.30    180.35 o 
  13   1 -14      212.49      206.32    224.14 o 
  14   1 -14      712.26      698.39    195.19 o 
   0   2 -14     8618.77     8736.89    345.85 o 
   1   2 -14     2672.74     2651.79     98.71 o 
   2   2 -14     8936.71     8992.19    259.02 o 
   3   2 -14      428.24      423.78     89.80 o 
   4   2 -14     1761.50     1669.89    102.42 o 
   5   2 -14     1088.64     1112.52     97.22 o 
   6   2 -14      886.82      849.79     98.71 o 
   7   2 -14      578.98      610.07     87.58 o 
   8   2 -14     1393.96     1377.48    123.20 o 
   9   2 -14        6.58       94.26    103.16 o 
  10   2 -14      154.28      210.04    149.18 o 
  11   2 -14      194.94      230.82    127.65 o 
  12   2 -14       10.98        0.74     72.73 o 
  13   2 -14      441.32      520.26    195.93 o 
  14   2 -14      538.17      500.23    218.94 o 
   1   3 -14      770.97      773.35    173.67 o 
   2   3 -14      377.45      337.69     90.55 o 
   3   3 -14     1354.25     1579.35    165.51 o 
   4   3 -14      521.85      417.10    126.91 o 
   5   3 -14     1976.95     1862.86    159.57 o 
   6   3 -14     1977.11     1987.54    100.19 o 
   7   3 -14      859.88      621.94    143.24 o 
   8   3 -14     2513.19     2567.93    129.88 o 
   9   3 -14      562.89      602.65     90.55 o 
  10   3 -14     1675.66     1767.12    174.41 o 
  11   3 -14      468.10      418.59    161.79 o 
  12   3 -14      674.17      591.51    138.79 o 
  13   3 -14      234.86      207.07    158.08 o 
  14   3 -14      480.72      444.56    186.29 o 
   0   4 -14      358.71      425.27     88.32 o 
   1   4 -14     4511.87     4427.07    182.58 o 
   2   4 -14     2916.33     3034.01    201.13 o 
   3   4 -14     1794.43     1849.50    141.01 o 
   4   4 -14      925.13      852.76    148.44 o 
   5   4 -14     1712.90     1719.62    159.57 o 
   6   4 -14      461.95      418.59     78.67 o 
   7   4 -14     1252.85     1243.89    166.99 o 
   8   4 -14       80.78       31.91    120.97 o 
   9   4 -14      544.83      511.36    141.01 o 
  10   4 -14        5.31       74.96    143.98 o 
  11   4 -14      691.12      591.51    166.25 o 
  12   4 -14      205.60      261.99    217.46 o 
  13   4 -14      475.82      406.71     93.51 o 
   1   5 -14     2506.95     2259.18    192.22 o 
   2   5 -14        5.42        5.20    108.36 o 
   3   5 -14     1110.91     1324.78    161.79 o 
   4   5 -14      348.37      424.52     95.00 o 
   5   5 -14     1121.79     1249.82    163.28 o 
   6   5 -14     1205.40     1268.38    185.54 o 
   7   5 -14      465.70      527.69    124.69 o 
   8   5 -14      275.21      337.69    120.97 o 
   9   5 -14      555.64      535.11    149.18 o 
  10   5 -14      141.69      211.52    166.25 o 
  11   5 -14      346.12      467.57    203.36 o 
  12   5 -14       80.20      165.51    141.01 o 
   0   6 -14     1430.60     1434.62    198.90 o 
   1   6 -14      380.49      323.59    141.01 o 
   2   6 -14       92.66      163.28    141.01 o 
   3   6 -14     2182.71     2094.42    198.16 o 
   4   6 -14      184.82      198.90    214.49 o 
   5   6 -14     2820.88     2608.00    253.08 o 
   6   6 -14      114.57      198.16    178.86 o 
   7   6 -14     1089.23     1210.49    195.93 o 
   8   6 -14        3.30      -46.76    169.96 o 
   9   6 -14      496.52      467.57    236.75 o 
  10   6 -14       39.70      235.27    302.07 o 
  11   6 -14      556.39      496.52    235.27 o 
   1   7 -14      619.28      644.21    189.25 o 
   2   7 -14        4.48       69.76    181.09 o 
   3   7 -14      281.38      324.33    169.22 o 
   4   7 -14      104.41      126.17    126.91 o 
   5   7 -14      844.25      906.20    200.39 o 
   6   7 -14      270.23      272.38    213.00 o 
   7   7 -14      371.01      493.55    238.24 o 
   8   7 -14        9.87      168.47    264.96 o 
   9   7 -14      285.47      227.11    269.41 o 
  10   7 -14       25.91       77.19    201.13 o 
   0   8 -14       22.97       61.60    160.31 o 
   1   8 -14     1437.84     1350.02    201.87 o 
   2   8 -14      410.65      345.85    164.76 o 
   3   8 -14      815.38      794.87    254.57 o 
   4   8 -14       13.68       40.82    165.51 o 
   5   8 -14      489.04      558.86    169.96 o 
   6   8 -14       52.03       59.37    196.68 o 
   7   8 -14      145.17      240.46    177.38 o 
   8   8 -14       64.46      163.28    282.03 o 
   1   9 -14      329.24      333.24    187.03 o 
   2   9 -14       10.72       89.80    229.33 o 
   3   9 -14       59.80       98.71    175.15 o 
   4   9 -14       16.01       63.83    204.84 o 
   5   9 -14      185.78      294.64    249.37 o 
   2   0 -13      574.76      647.18     82.38 o 
   4   0 -13      493.62      721.39    103.90 o 
   6   0 -13    11581.25    11362.70    445.31 o 
   8   0 -13      416.40      357.73    109.84 o 
  10   0 -13     7398.14     7626.59    176.64 o 
  12   0 -13      138.90      152.89    193.71 o 
  14   0 -13     1337.54     1228.30    129.88 o 
   0   1 -13    23529.20    24243.15    466.09 o 
   1   1 -13      625.78      765.92     95.00 o 
   2   1 -13     1097.12     1321.81     90.55 o 
   3   1 -13        2.49       51.95     82.38 o 
   4   1 -13    27272.81    27180.68    672.41 o 
   5   1 -13       11.86       49.73     89.80 o 
   6   1 -13      731.18      722.14     86.09 o 
   7   1 -13      105.25      140.27     86.09 o 
   8   1 -13      117.01       43.79     67.54 o 
   9   1 -13     1764.96     1836.14    115.04 o 
  10   1 -13      154.45      215.23    100.94 o 
  11   1 -13       41.16       83.87     97.97 o 
  12   1 -13     1876.08     1783.45    198.90 o 
  13   1 -13      184.31      198.16     89.80 o 
  14   1 -13       32.63       74.22    146.21 o 
   1   2 -13      639.98      699.87     56.41 o 
   2   2 -13     1179.55     1219.39    109.10 o 
   3   2 -13     1364.67     1728.53    179.61 o 
   4   2 -13     2183.88     2218.36    126.17 o 
   5   2 -13       13.08       48.98     76.44 o 
   6   2 -13     7994.44     7469.99    292.42 o 
   7   2 -13      913.08      854.99    105.39 o 
   8   2 -13      404.19      491.32     64.57 o 
   9   2 -13      404.49      523.98    153.63 o 
  10   2 -13     5012.26     5273.15    369.60 o 
  11   2 -13      227.76      299.10    128.40 o 
  12   2 -13        9.59       22.27     70.51 o 
  13   2 -13      651.84      486.87    153.63 o 
  14   2 -13      266.13      201.87    187.77 o 
   0   3 -13    10527.42    10626.46    325.07 o 
   1   3 -13     2461.61     2662.92    169.96 o 
   2   3 -13      249.78      359.95    111.33 o 
   3   3 -13     4052.01     4150.24    181.83 o 
   4   3 -13     7788.74     8192.13    385.93 o 
   5   3 -13       34.24       39.34     69.02 o 
   6   3 -13       92.15      176.64     89.80 o 
   7   3 -13     1191.24     1092.48     83.87 o 
   8   3 -13      127.39      166.25     77.93 o 
   9   3 -13      916.44      914.36    103.16 o 
  10   3 -13       81.87      123.20    143.24 o 
  11   3 -13      233.37      190.00     91.29 o 
  12   3 -13      770.40      682.80    132.11 o 
  13   3 -13      413.03      514.33    165.51 o 
  14   3 -13      126.03      312.46    181.83 o 
   1   4 -13      875.42      850.53    135.82 o 
   2   4 -13      578.72      573.70    152.15 o 
   3   4 -13     2729.80     3108.23    243.43 o 
   4   4 -13      766.83      769.64    140.27 o 
   5   4 -13      168.45      290.19    156.60 o 
   6   4 -13     1853.98     1850.98    101.68 o 
   7   4 -13     1878.96     1862.86    162.54 o 
   8   4 -13        0.97       77.19    149.92 o 
   9   4 -13      611.68      687.25    169.96 o 
  10   4 -13     2000.05     2097.39    114.29 o 
  11   4 -13      165.27      188.51    117.26 o 
  12   4 -13      140.18      256.79    156.60 o 
  13   4 -13      835.96      702.10    228.59 o 
   0   5 -13      682.22      690.97    137.30 o 
   1   5 -13     3495.70     3622.56    172.18 o 
   2   5 -13      110.25      190.00    130.62 o 
   3   5 -13     4126.83     4378.09    231.56 o 
   4   5 -13      305.50      393.35    132.85 o 
   5   5 -13      157.82      196.68    135.08 o 
   6   5 -13      169.04      171.44    120.23 o 
   7   5 -13     1108.59     1189.71    176.64 o 
   8   5 -13      236.85      161.05    143.98 o 
   9   5 -13      900.89      856.47    169.96 o 
  10   5 -13       43.02      113.55    182.58 o 
  11   5 -13      401.48      407.45    152.89 o 
  12   5 -13      280.19      350.31    146.95 o 
   1   6 -13     1659.32     1379.70    335.46 o 
   2   6 -13      102.50       69.76    132.11 o 
   3   6 -13     2306.17     2743.82    319.88 o 
   4   6 -13       54.36      103.90    190.00 o 
   5   6 -13      509.26      468.31    148.44 o 
   6   6 -13      598.46      633.08    178.12 o 
   7   6 -13     1764.99     1608.29    195.93 o 
   8   6 -13       99.56      181.09    166.25 o 
   9   6 -13      734.51      844.60    202.61 o 
  10   6 -13      226.28      292.42    253.82 o 
  11   6 -13       56.59       34.88    276.09 o 
   0   7 -13     4128.21     3605.49    277.57 o 
   1   7 -13     1472.92     1650.60    170.70 o 
   2   7 -13       49.25       65.31    172.18 o 
   3   7 -13     1600.12     1678.80    138.79 o 
   4   7 -13       14.97      109.10    138.04 o 
   5   7 -13      119.61      148.44    103.16 o 
   6   7 -13      111.78       90.55    163.28 o 
   7   7 -13      820.60      843.85    227.85 o 
   8   7 -13      201.76      194.45    274.60 o 
   9   7 -13      517.88      569.99    192.97 o 
  10   7 -13       25.69       83.87    184.06 o 
   1   8 -13      249.83      245.66    295.39 o 
   2   8 -13       38.00       32.66    176.64 o 
   3   8 -13     1123.26     1140.72    225.62 o 
   4   8 -13       20.51       66.05    175.15 o 
   5   8 -13       97.83      118.75    144.72 o 
   6   8 -13       51.38      133.59    180.35 o 
   7   8 -13      421.24      400.03    223.39 o 
   8   8 -13      124.38      163.28    250.86 o 
   0   9 -13       12.58      158.83    337.69 o 
   1   9 -13      336.86      456.44    236.01 o 
   2   9 -13       11.88       79.41    218.20 o 
   3   9 -13      371.09      431.20    259.02 o 
   4   9 -13       57.12       36.37    269.41 o 
   5   9 -13        0.36       31.91    213.75 o 
   6   9 -13       25.38       69.76    258.28 o 
   0   0 -12     7484.60     7269.60    185.54 o 
   2   0 -12    40554.27    42290.62   1499.19 o 
   4   0 -12      777.56      776.32     52.69 o 
   6   0 -12     1780.80     1780.48    130.62 o 
   8   0 -12     1840.61     1796.81    133.59 o 
  10   0 -12       92.58      127.65     92.03 o 
  12   0 -12      502.78      465.34    213.00 o 
  14   0 -12      241.38      264.96    221.91 o 
   1   1 -12      826.66     1070.22    103.90 o 
   2   1 -12     3256.60     3514.94    129.88 o 
   3   1 -12      448.47      522.49    100.19 o 
   4   1 -12    13677.94    13852.70    228.59 o 
   5   1 -12      253.94      316.91     45.27 o 
   6   1 -12     1288.81     1314.39     85.35 o 
   7   1 -12       35.74       14.10     60.12 o 
   8   1 -12    10042.60     9601.52    219.68 o 
   9   1 -12     2349.79     2395.74    105.39 o 
  10   1 -12      596.04      754.05    238.98 o 
  11   1 -12      246.13      273.12    123.94 o 
  12   1 -12     2239.74     2320.78    216.72 o 
  13   1 -12       83.07       80.15    105.39 o 
  14   1 -12      235.54      194.45    140.27 o 
  15   1 -12       14.72     -107.62    253.08 o 
   0   2 -12     7791.51     8272.28    370.35 o 
   1   2 -12     2491.40     2705.23    119.49 o 
   2   2 -12    13091.18    13054.12    397.06 o 
   3   2 -12     1505.19     1480.64    172.18 o 
   4   2 -12     2339.42     2514.49    126.17 o 
   5   2 -12     1863.46     1876.22     71.25 o 
   6   2 -12     3379.60     3288.58    125.43 o 
   7   2 -12       55.71       99.45     62.34 o 
   8   2 -12      485.69      470.54    115.04 o 
   9   2 -12     2051.90     2055.83    177.38 o 
  10   2 -12      655.64      613.78    126.91 o 
  11   2 -12     1001.72      944.79    154.37 o 
  12   2 -12      150.10      265.70    152.15 o 
  13   2 -12       59.46       78.67    163.28 o 
  14   2 -12      360.29      348.82    105.39 o 
   1   3 -12     3541.98     3887.51    142.50 o 
   2   3 -12      624.78      575.19     95.00 o 
   3   3 -12     1520.74     1413.10    144.72 o 
   4   3 -12     3143.93     2948.66    134.33 o 
   5   3 -12     1510.61     1548.18    702.84 o 
   6   3 -12     1620.97     1536.30    110.58 o 
   7   3 -12     1301.77     1347.79    141.76 o 
   8   3 -12     2963.24     2684.45    250.86 o 
   9   3 -12     1339.03     1333.69    158.83 o 
  11   3 -12      420.54      461.63    181.83 o 
  12   3 -12     1863.65     1825.75    218.20 o 
  13   3 -12      171.21      204.10    140.27 o 
  14   3 -12      212.69      173.67    205.58 o 
   0   4 -12     5392.86     6039.08    204.84 o 
   1   4 -12     2913.58     3101.55    270.15 o 
   2   4 -12     5327.72     5450.53    170.70 o 
   3   4 -12      802.71      827.53    203.36 o 
   4   4 -12      568.37      590.77    138.79 o 
   5   4 -12     4791.10     4765.51    256.05 o 
   6   4 -12     1641.94     1705.52     95.74 o 
   7   4 -12      869.14      978.19    152.15 o 
   8   4 -12       18.01      103.16    145.47 o 
   9   4 -12     1156.10      952.95    144.72 o 
  10   4 -12       69.93       83.12    126.17 o 
  11   4 -12     1383.03     1165.21    155.86 o 
  12   4 -12        8.96      145.47    103.16 o 
  13   4 -12       92.95      164.76    183.32 o 
   1   5 -12     5293.03     5546.27    318.39 o 
   2   5 -12        0.34        2.97     93.51 o 
   3   5 -12     1970.79     1940.79    156.60 o 
   4   5 -12       16.49       46.76    146.95 o 
   5   5 -12     2120.61     2205.00    193.71 o 
   6   5 -12      772.93      697.64    179.61 o 
   7   5 -12      717.29      803.03    233.79 o 
   8   5 -12      515.56      530.66    118.01 o 
   9   5 -12     1152.45     1061.31    146.95 o 
  10   5 -12      109.81      161.79    146.21 o 
  11   5 -12     1020.34     1012.33    163.28 o 
  12   5 -12      709.91      651.63    221.91 o 
  13   5 -12      136.67      263.47    184.80 o 
   0   6 -12      120.96      105.39    138.04 o 
   1   6 -12     7377.87     7931.63    680.57 o 
   2   6 -12      214.49      285.74    158.83 o 
   3   6 -12      376.80      351.05    169.96 o 
   4   6 -12      133.09      199.65     99.45 o 
   5   6 -12     2540.21     2578.32    169.96 o 
   6   6 -12      128.09      117.26    170.70 o 
   7   6 -12      813.61     1057.60    289.45 o 
   8   6 -12        8.81       97.97    162.54 o 
   9   6 -12     1009.95      889.87    157.34 o 
  10   6 -12      172.98      271.64    218.20 o 
  11   6 -12      756.53      670.18    152.89 o 
  12   6 -12       52.18       93.51    195.19 o 
   1   7 -12     3334.90     3336.82    253.08 o 
   2   7 -12      145.87      152.89    207.07 o 
   3   7 -12      672.74      715.46    181.83 o 
   4   7 -12       22.93       45.27    146.21 o 
   5   7 -12      832.72      907.68    211.52 o 
   6   7 -12      384.43      325.07    121.72 o 
   7   7 -12      191.95      190.74    190.00 o 
   8   7 -12        9.16      139.53    222.65 o 
   9   7 -12      728.00      701.36    187.77 o 
  10   7 -12       15.94       21.52    150.66 o 
   0   8 -12       37.87       41.56    218.20 o 
   1   8 -12      461.27      532.14    174.41 o 
   2   8 -12      477.61      516.55    177.38 o 
   3   8 -12      341.96      403.00    179.61 o 
   4   8 -12       37.44      146.95    166.25 o 
   5   8 -12     1612.96     1577.86    273.86 o 
   6   8 -12      129.14      151.40    161.79 o 
   7   8 -12      400.61      457.92    170.70 o 
   8   8 -12       18.56      137.30    201.13 o 
   9   8 -12      328.28      314.68    175.90 o 
   1   9 -12      369.76      408.94    266.44 o 
   2   9 -12      189.50      287.22    283.51 o 
   3   9 -12      218.44      275.35    234.53 o 
   4   9 -12       99.25      255.31    290.93 o 
   5   9 -12      248.66      338.43    187.77 o 
   6   9 -12      132.63      293.16    199.65 o 
   2   0 -11     3073.84     2707.45    159.57 o 
   4   0 -11    39763.29    42964.52    713.23 o 
   6   0 -11     2849.77     2800.97    122.46 o 
   8   0 -11    26211.26    27005.52    798.58 o 
  10   0 -11      340.60      409.68     71.25 o 
  12   0 -11     3946.18     3758.37    181.09 o 
  14   0 -11      118.03      112.81    149.18 o 
   0   1 -11     1506.25     1570.44    106.13 o 
   1   1 -11      570.45      563.31     79.41 o 
   2   1 -11    26440.67    27571.80    824.56 o 
   3   1 -11     2629.59     3165.38    173.67 o 
   4   1 -11     7318.23     7642.18    164.02 o 
   5   1 -11      228.92      250.11     46.76 o 
   6   1 -11     9606.21     9605.23    282.77 o 
   7   1 -11      125.49      150.66     74.22 o 
   8   1 -11      828.00     1022.72    105.39 o 
   9   1 -11     2048.70     2164.18    159.57 o 
  10   1 -11      322.24      290.19     83.12 o 
  11   1 -11      484.37      490.58    109.84 o 
  12   1 -11       16.03       74.96    143.24 o 
  13   1 -11       28.94       26.72    178.12 o 
  14   1 -11     1011.99      991.55    123.20 o 
  15   1 -11       67.61       68.28    132.85 o 
   1   2 -11     2600.36     2636.95    107.62 o 
   2   2 -11        5.69       31.17     57.89 o 
   3   2 -11      329.28      463.12    106.87 o 
   4   2 -11    10983.27    11084.39    336.95 o 
   5   2 -11     2778.40     2769.06    123.20 o 
   6   2 -11     1382.83     1381.93     94.26 o 
   7   2 -11      597.78      609.33    124.69 o 
   8   2 -11    23251.50    22168.03    908.42 o 
   9   2 -11     1454.84     1504.39    122.46 o 
  10   2 -11     1007.25      955.92    149.92 o 
  11   2 -11      940.46      886.16     95.74 o 
  12   2 -11     1986.84     2059.54    166.25 o 
  13   2 -11      164.53      227.11    166.99 o 
  14   2 -11      557.56      467.57    144.72 o 
  15   2 -11       75.26       98.71    128.40 o 
   0   3 -11     3111.74     2796.52    138.79 o 
   1   3 -11     2821.35     2568.67    215.23 o 
   2   3 -11     8893.84     8500.87    305.78 o 
   3   3 -11     1598.11     1751.53    120.23 o 
   4   3 -11     2345.49     2488.51    155.11 o 
   5   3 -11      972.98     1094.71    201.13 o 
   6   3 -11     3104.61     3074.09    152.15 o 
   7   3 -11      903.40     1020.49    148.44 o 
   8   3 -11      152.66      171.44     86.83 o 
   9   3 -11     2002.30     1951.92     64.57 o 
  10   3 -11      416.86      392.61    100.19 o 
  11   3 -11      859.27      765.92    143.24 o 
  12   3 -11      106.69      140.27    158.08 o 
  13   3 -11      182.02      249.37     99.45 o 
  14   3 -11     1362.46     1265.41    276.83 o 
   1   4 -11     2371.38     2295.55     92.77 o 
   2   4 -11       25.02       59.37     68.28 o 
   3   4 -11      485.07      458.66     82.38 o 
   4   4 -11     3336.67     3412.52    215.23 o 
   5   4 -11     6041.90     6294.39    335.46 o 
   6   4 -11      846.03      904.71    102.42 o 
   7   4 -11      872.90      833.46    172.18 o 
   8   4 -11     4244.07     3957.28    221.91 o 
   9   4 -11      203.94      203.36    132.11 o 
  10   4 -11      605.74      579.64    145.47 o 
  11   4 -11     1820.41     1444.27    382.22 o 
  12   4 -11     1357.77     1243.14    220.43 o 
  13   4 -11      258.86      227.11    266.44 o 
  14   4 -11       68.79      121.72    164.76 o 
   0   5 -11     5493.94     5607.13    214.49 o 
   1   5 -11     4434.23     4493.13    323.59 o 
   2   5 -11     3661.64     3604.00    160.31 o 
   3   5 -11     1717.18     1743.37    139.53 o 
   4   5 -11       95.02      142.50    166.99 o 
   5   5 -11     2033.54     1894.77    142.50 o 
   6   5 -11     1448.20     1424.23    112.81 o 
   7   5 -11     1160.07     1140.72    138.04 o 
   8   5 -11      389.53      492.06    295.39 o 
   9   5 -11     1575.17     1744.11    329.53 o 
  10   5 -11        3.79       18.55    126.91 o 
  11   5 -11      733.40      813.42    188.51 o 
  12   5 -11       29.47       54.18    152.89 o 
  13   5 -11      115.84      243.43    224.88 o 
   1   6 -11     8308.47     8490.48    381.48 o 
   2   6 -11       25.33       62.34     97.22 o 
   3   6 -11      940.81      837.17    120.97 o 
   4   6 -11      513.16      527.69    149.92 o 
   5   6 -11     2509.64     2538.98    175.90 o 
   6   6 -11       77.94      109.84    107.62 o 
   7   6 -11      106.41       82.38    207.81 o 
   8   6 -11      466.25      523.98    159.57 o 
   9   6 -11      417.36      477.22    175.15 o 
  10   6 -11       27.43      100.19    171.44 o 
  11   6 -11     1156.21     1219.39    158.08 o 
  12   6 -11      149.96      274.60    218.20 o 
   0   7 -11      261.17      253.08    206.32 o 
   1   7 -11     3033.75     3022.14    193.71 o 
   2   7 -11       55.57       72.73    123.20 o 
   3   7 -11      527.06      562.57    123.20 o 
   4   7 -11      192.86      227.11    163.28 o 
   5   7 -11     1168.62     1225.33    176.64 o 
   6   7 -11       69.84      111.33    174.41 o 
   7   7 -11      539.81      491.32    148.44 o 
   8   7 -11      116.32      237.50    212.26 o 
   9   7 -11      632.45      698.39    205.58 o 
  10   7 -11       19.91       55.66    157.34 o 
  11   7 -11      440.16      492.06    166.99 o 
   1   8 -11      643.13      765.92    233.79 o 
   2   8 -11        5.41       -0.74    179.61 o 
   3   8 -11      402.73      562.57    162.54 o 
   4   8 -11      115.49       70.51    155.86 o 
   5   8 -11     1178.18     1272.09    283.51 o 
   6   8 -11       90.80      141.01    243.43 o 
   7   8 -11      244.76      212.26    192.22 o 
   8   8 -11       49.16      161.05    276.83 o 
   9   8 -11      228.59      293.16    236.75 o 
   0   9 -11        1.88      126.91    304.29 o 
   1   9 -11      214.97      290.93    224.14 o 
   2   9 -11      120.90      264.96    204.84 o 
   3   9 -11      103.11      203.36    189.25 o 
   4   9 -11      124.67      172.18    215.97 o 
   5   9 -11      529.74      594.48    208.55 o 
   6   9 -11       68.49      175.15    253.82 o 
   1  10 -11      128.88      277.57    333.24 o 
   2  10 -11       13.23       99.45    222.65 o 
   0   0 -10    56459.95    56819.44    840.14 o 
   2   0 -10     2361.41     2248.05    116.52 o 
   4   0 -10    20923.90    20784.61    529.91 o 
   6   0 -10     1181.49     1301.78     93.51 o 
   8   0 -10     1294.38     1071.70     81.64 o 
  10   0 -10     1819.76     1687.71    176.64 o 
  12   0 -10      818.37      865.38    157.34 o 
  14   0 -10      128.81      213.00    112.81 o 
   1   1 -10      237.50      272.38     63.08 o 
   2   1 -10     3553.93     3411.78    148.44 o 
   3   1 -10     4571.28     4959.21    251.60 o 
   4   1 -10     1025.21     1151.11     48.98 o 
   5   1 -10        4.33       37.11     52.69 o 
   6   1 -10    15829.04    14933.31    141.76 o 
   7   1 -10      171.45      212.26     78.67 o 
   8   1 -10      114.93      165.51     73.48 o 
   9   1 -10      927.99      837.17    138.04 o 
  10   1 -10     7307.51     7190.93    216.72 o 
  11   1 -10      258.00      172.18    100.19 o 
  12   1 -10       30.72       38.59    123.94 o 
  13   1 -10      149.30      199.65     91.29 o 
  14   1 -10      929.73      941.08    256.79 o 
  15   1 -10      252.56      347.34    176.64 o 
   0   2 -10    28538.75    29413.88    552.18 o 
   1   2 -10      241.20      231.56     57.89 o 
   2   2 -10       71.06      157.34     71.25 o 
   3   2 -10      101.41      166.99     88.32 o 
   4   2 -10     9615.19     9245.28    254.57 o 
   5   2 -10      753.69      773.35     76.44 o 
   6   2 -10      108.64      170.70    103.90 o 
   7   2 -10     2496.30     2303.71    172.93 o 
   8   2 -10      114.35      138.04     69.76 o 
   9   2 -10      744.38      734.01     67.54 o 
  10   2 -10       49.59      159.57     70.51 o 
  11   2 -10       75.38      112.07    116.52 o 
  12   2 -10      549.51      666.47    138.79 o 
  13   2 -10      423.88      496.52    106.87 o 
  14   2 -10       15.82      136.56    128.40 o 
  15   2 -10        0.92      -32.66    213.00 o 
   1   3 -10     2515.80     2589.45    114.29 o 
   2   3 -10     1200.46     1339.63    103.16 o 
   3   3 -10     5911.23     5550.73    256.79 o 
   4   3 -10      108.96      172.18     83.87 o 
   5   3 -10      265.89      296.13     81.64 o 
   6   3 -10     5737.20     5614.55    318.39 o 
   7   3 -10     1035.78      951.47    123.20 o 
   8   3 -10       51.03      109.10     80.90 o 
   9   3 -10     2119.62     1917.04    140.27 o 
  10   3 -10     2193.41     2265.86    258.28 o 
  11   3 -10      240.04      219.68    111.33 o 
  12   3 -10       69.62       72.73    161.05 o 
  13   3 -10      930.77      931.43    146.21 o 
  14   3 -10      495.27      534.37    184.06 o 
   0   4 -10      349.40      298.35    118.75 o 
   1   4 -10     1182.04     1822.04    316.17 o 
   2   4 -10      653.01      727.33    148.44 o 
   3   4 -10     3061.51     2775.73    184.06 o 
   4   4 -10     4948.47     4934.72    197.42 o 
   5   4 -10     2181.65     2303.71    179.61 o 
   6   4 -10       98.38      132.11    108.36 o 
   7   4 -10     1882.38     1888.09    187.03 o 
   8   4 -10      185.89      203.36     94.26 o 
   9   4 -10      467.39      208.55    128.40 o 
  10   4 -10      122.50       99.45    106.87 o 
  11   4 -10      218.37      210.04    164.02 o 
  12   4 -10      328.66      299.84    135.82 o 
  13   4 -10      569.71      618.23    258.28 o 
  14   4 -10       52.44       31.17    155.11 o 
   1   5 -10     1767.32     2136.72    207.81 o 
   2   5 -10       12.14       43.79     82.38 o 
   3   5 -10     4925.66     5008.94    270.15 o 
   4   5 -10      703.57      685.03    135.82 o 
   5   5 -10      226.27      287.96     99.45 o 
   6   5 -10      416.05      469.80    132.11 o 
   7   5 -10     1753.87     1589.00    153.63 o 
   8   5 -10       15.97       74.96    112.81 o 
   9   5 -10     2031.18     2049.89    218.94 o 
  10   5 -10      548.12      464.60    201.13 o 
  11   5 -10       81.70      101.68    165.51 o 
  12   5 -10      116.15       95.74    175.90 o 
  13   5 -10      737.21      777.06    257.53 o 
   0   6 -10     1965.84     1859.15    195.93 o 
   1   6 -10     2311.50     1975.67    233.04 o 
   2   6 -10        7.46       97.22    109.84 o 
   3   6 -10     3165.58     3214.36    303.55 o 
   4   6 -10      524.96      556.63    119.49 o 
   5   6 -10      163.68      183.32    100.19 o 
   6   6 -10      109.47      221.91    154.37 o 
   7   6 -10     1163.96     1098.42    198.90 o 
   8   6 -10       30.34       70.51    155.86 o 
   9   6 -10      302.91      271.64    216.72 o 
  10   6 -10       12.03       99.45    182.58 o 
  11   6 -10      474.54      394.09    198.90 o 
  12   6 -10       16.06       35.62    192.22 o 
   1   7 -10     1844.02     2029.85    230.82 o 
   2   7 -10       53.89      115.04    149.92 o 
   3   7 -10     2091.73     2274.77    297.61 o 
   4   7 -10       51.28       89.80    221.17 o 
   5   7 -10      126.16      158.83    166.99 o 
   6   7 -10       12.28       -7.42    188.51 o 
   7   7 -10      947.24     1081.35    190.00 o 
   8   7 -10       45.91      141.01    146.21 o 
   9   7 -10      688.84      641.98    187.77 o 
  10   7 -10        0.84       84.61    281.28 o 
  11   7 -10       35.09       44.53    218.20 o 
   0   8 -10      257.26      230.07    202.61 o 
   1   8 -10       41.19      161.79    241.95 o 
   2   8 -10      284.24      304.29    162.54 o 
   3   8 -10     1130.90     1131.82    190.74 o 
   4   8 -10       26.99      183.32    159.57 o 
   5   8 -10       79.12      199.65    152.15 o 
   6   8 -10        5.37      -17.81    174.41 o 
   7   8 -10      718.83      709.52    171.44 o 
   8   8 -10       10.26      103.90    354.76 o 
   9   8 -10      164.78      165.51    242.69 o 
   1   9 -10      723.31      615.26    214.49 o 
   2   9 -10       20.51      123.94    288.71 o 
   3   9 -10      421.20      453.47    207.81 o 
   4   9 -10       56.11      117.26    181.09 o 
   5   9 -10       36.47       81.64    195.93 o 
   6   9 -10      808.24      775.57    305.78 o 
   7   9 -10      400.27      503.19    267.18 o 
   0  10 -10       91.12      188.51    241.21 o 
   1  10 -10       57.39      126.17    239.72 o 
   2  10 -10        1.52       93.51    256.79 o 
   2   0  -9      184.86      159.57     61.60 o 
   4   0  -9     8510.12     8582.51    294.64 o 
   6   0  -9    13042.79    13106.81    401.52 o 
   8   0  -9     8010.27     8296.03    152.89 o 
  10   0  -9      391.19      552.18     98.71 o 
  12   0  -9     1772.64     1752.28    136.56 o 
  14   0  -9      255.57      233.04    201.13 o 
   0   1  -9     9804.01    10502.52    400.77 o 
   1   1  -9      978.86      972.25     66.80 o 
   2   1  -9     7945.87     8635.21    238.98 o 
   3   1  -9     1475.67     1533.33     82.38 o 
   4   1  -9    10363.98    10464.67    215.97 o 
   5   1  -9      212.06      207.07     68.28 o 
   6   1  -9      953.00      967.05     93.51 o 
   7   1  -9      157.77      135.08     98.71 o 
   8   1  -9      112.91       83.87     78.67 o 
   9   1  -9      277.29      260.50    103.16 o 
  10   1  -9       43.72       58.63    101.68 o 
  11   1  -9       40.89       30.43    112.81 o 
  12   1  -9     1221.21     1151.11    133.59 o 
  13   1  -9       89.89      112.07     89.80 o 
  14   1  -9      615.99      580.38    129.88 o 
  15   1  -9      336.78      337.69    132.85 o 
   1   2  -9     1142.43      982.64    150.66 o 
   2   2  -9      322.61      343.63     57.89 o 
   3   2  -9      520.00      336.95    126.17 o 
   4   2  -9    16123.48    17323.11    284.25 o 
   5   2  -9      674.28      815.65    121.72 o 
   6   2  -9     5784.30     5619.75    162.54 o 
   7   2  -9     1912.88     1893.29     85.35 o 
   8   2  -9     4846.87     4951.79    182.58 o 
   9   2  -9      587.38      529.91     95.00 o 
  10   2  -9     2341.57     2221.33    192.22 o 
  11   2  -9      836.34      866.12    193.71 o 
  12   2  -9     2282.64     2084.03    149.92 o 
  13   2  -9      611.04      516.55    186.29 o 
  14   2  -9      648.70      644.21    192.97 o 
  15   2  -9      172.40      269.41    166.99 o 
   0   3  -9     2129.64     1986.06     82.38 o 
   1   3  -9     6726.06     6980.16    254.57 o 
   2   3  -9     7182.39     7315.62    247.89 o 
   3   3  -9      940.88      877.99     88.32 o 
   4   3  -9     3307.84     3265.57    158.08 o 
   5   3  -9     2751.19     2715.62    230.82 o 
   6   3  -9     2220.02     2376.44     96.48 o 
   7   3  -9       74.81      213.75    130.62 o 
   8   3  -9      705.56      767.41    106.13 o 
   9   3  -9     1265.10     1307.71     98.71 o 
  10   3  -9      558.55      585.58    166.99 o 
  11   3  -9      513.01      462.38    178.12 o 
  12   3  -9      412.39      406.71     97.97 o 
  13   3  -9      384.94      471.28    162.54 o 
  14   3  -9       25.33      202.61    209.29 o 
   1   4  -9    10466.33    10498.81    477.22 o 
   2   4  -9       62.82       71.99     66.05 o 
   3   4  -9     2720.29     2694.84    104.65 o 
   4   4  -9     3347.15     3386.55    164.76 o 
   5   4  -9     1722.89     1418.30    250.86 o 
   6   4  -9     3031.82     3075.57    203.36 o 
   7   4  -9      905.90      760.73    143.24 o 
   8   4  -9     4612.07     4779.61    169.22 o 
   9   4  -9      956.48     1265.41    276.83 o 
  10   4  -9     2351.26     2191.64    180.35 o 
  11   4  -9     1060.63      967.05    152.89 o 
  12   4  -9      414.82      350.31    168.47 o 
  13   4  -9      559.09      380.74    187.03 o 
  14   4  -9       22.72       52.69    201.87 o 
   0   5  -9     2078.22     1970.47    137.30 o 
   1   5  -9     2508.49     2477.38    171.44 o 
   2   5  -9       47.14       73.48    138.79 o 
   3   5  -9     2068.75     1799.03    231.56 o 
   4   5  -9      683.27      705.07     98.71 o 
   5   5  -9     2830.48     2927.14    179.61 o 
   6   5  -9       90.70      121.72    115.78 o 
   7   5  -9      662.52      689.48    153.63 o 
   8   5  -9       16.85       25.98    130.62 o 
   9   5  -9     1393.72     1322.56    221.91 o 
  10   5  -9       17.60       34.88    230.07 o 
  11   5  -9      655.24      608.58    178.86 o 
  12   5  -9        9.86       46.01    166.25 o 
  13   5  -9      199.65      243.43    265.70 o 
   1   6  -9     1472.51     1536.30    125.43 o 
   2   6  -9     1051.28      909.91    184.06 o 
   3   6  -9     2286.21     2197.58    187.77 o 
   4   6  -9      114.30      127.65    128.40 o 
   5   6  -9     1846.10     1888.84    184.80 o 
   6   6  -9        0.61       72.73    129.14 o 
   7   6  -9     1137.16     1252.79    227.85 o 
   8   6  -9      148.40      250.11    213.00 o 
   9   6  -9      583.15      697.64    267.18 o 
  10   6  -9      376.79      442.34    240.46 o 
  11   6  -9      724.60      758.50    224.14 o 
  12   6  -9       20.89       91.29    209.29 o 
   0   7  -9       74.78       92.77    175.90 o 
   1   7  -9     1327.58     1229.78    255.31 o 
   2   7  -9       66.63       41.56    140.27 o 
   3   7  -9      935.82      994.51    164.76 o 
   4   7  -9       55.81      109.84    172.18 o 
   5   7  -9     1381.50     1530.37    122.46 o 
   6   7  -9      222.27      282.77    158.83 o 
   7   7  -9      381.56      454.21    155.11 o 
   8   7  -9        5.59      -14.84    183.32 o 
   9   7  -9      645.10      642.72    204.84 o 
  10   7  -9       21.37      125.43    257.53 o 
  11   7  -9      260.77      279.80    264.21 o 
   1   8  -9     1173.63     1089.51    235.27 o 
   2   8  -9      422.38      526.94    161.05 o 
   3   8  -9      553.50      637.53    211.52 o 
   4   8  -9      310.96      465.34    213.75 o 
   5   8  -9      641.04      645.69    236.75 o 
   6   8  -9      112.51      205.58    206.32 o 
   7   8  -9      548.58      455.70    213.75 o 
   8   8  -9      194.47      292.42    191.48 o 
   9   8  -9      346.84      477.22    238.98 o 
   0   9  -9      345.81      362.18    199.65 o 
   1   9  -9     1040.67     1050.18    207.07 o 
   2   9  -9      194.79      214.49    224.88 o 
   3   9  -9      217.75      298.35    260.50 o 
   4   9  -9       62.86       76.44    204.10 o 
   5   9  -9      335.32      395.58    172.18 o 
   6   9  -9       11.13      114.29    148.44 o 
   7   9  -9       20.22      129.14    151.40 o 
   1  10  -9       61.05      111.33    270.15 o 
   2  10  -9        6.36      145.47    201.87 o 
   3  10  -9       54.01      119.49    214.49 o 
   0   0  -8     2406.81     2449.92     72.73 o 
   2   0  -8    39924.80    40576.20    772.60 o 
   4   0  -8     1731.62     1887.35    107.62 o 
   6   0  -8    10110.47     9753.67    174.41 o 
   8   0  -8     1088.12     1101.39     97.97 o 
  10   0  -8     1816.13     1809.42     88.32 o 
  12   0  -8      489.81      430.46    125.43 o 
  14   0  -8     2064.11     1735.95    188.51 o 
   1   1  -8     2305.38     2411.33    137.30 o 
   2   1  -8      362.39      445.31     57.89 o 
   3   1  -8      490.96      513.59     37.85 o 
   4   1  -8     2841.24     2672.57     65.31 o 
   5   1  -8      152.56      181.83     48.98 o 
   6   1  -8      617.54      716.94     74.22 o 
   7   1  -8      145.06      140.27     51.21 o 
   8   1  -8    17885.98    18384.42    406.71 o 
   9   1  -8      542.30      654.60    130.62 o 
  10   1  -8     2402.59     2615.43    168.47 o 
  11   1  -8       86.36      148.44    106.13 o 
  12   1  -8     3221.58     3282.64    172.18 o 
  13   1  -8       11.69       25.98    106.87 o 
  14   1  -8       48.86       60.86    112.07 o 
  15   1  -8      297.46      323.59    118.01 o 
   0   2  -8      362.99      304.29     57.89 o 
   1   2  -8     1005.02     1303.26    204.84 o 
   2   2  -8    34244.38    35127.89    417.84 o 
   3   2  -8     1810.00     1776.03     87.58 o 
   4   2  -8     3575.98     3854.12    166.25 o 
   5   2  -8     4145.47     4303.13    261.25 o 
   6   2  -8     7132.01     7254.76    301.32 o 
   7   2  -8     1622.93     1632.04     41.56 o 
   8   2  -8     1112.29     1059.83     97.22 o 
   9   2  -8      158.73      221.91    101.68 o 
  10   2  -8       37.92        5.94     71.99 o 
  11   2  -8     1038.19     1104.36    174.41 o 
  12   2  -8      607.37      568.51     88.32 o 
  13   2  -8       45.51      106.87    138.79 o 
  14   2  -8     1000.36      994.51    143.98 o 
  15   2  -8      256.48      285.00    143.24 o 
   1   3  -8    10479.17    11753.83    377.02 o 
   2   3  -8      165.67      267.93     59.37 o 
   3   3  -8     4655.17     4607.42    284.25 o 
   4   3  -8     2221.22     2327.46    113.55 o 
   5   3  -8     2579.41     3116.39    285.74 o 
   6   3  -8      611.89      595.22     60.86 o 
   7   3  -8      518.19      598.94    161.79 o 
   8   3  -8     5133.25     5133.63    211.52 o 
   9   3  -8     1730.70     1778.99    178.12 o 
  10   3  -8      456.72      437.88     74.96 o 
  11   3  -8     1644.71     1686.96    198.16 o 
  12   3  -8     2341.66     2236.92    269.41 o 
  13   3  -8       58.31      149.92    135.82 o 
  14   3  -8       96.52      181.83    125.43 o 
  15   3  -8      194.41      267.93    170.70 o 
   0   4  -8    12672.29    13702.78    371.83 o 
   1   4  -8    14688.59    15496.62    515.81 o 
   2   4  -8     2390.11     2205.74    119.49 o 
   3   4  -8      866.65      762.21    166.99 o 
   4   4  -8      627.05      578.90    149.92 o 
   5   4  -8     4505.05     4398.13    192.22 o 
   6   4  -8     1625.58     1695.87    187.77 o 
   7   4  -8      476.18      453.47    140.27 o 
   8   4  -8      355.17      373.31     95.00 o 
   9   4  -8     2329.39     2057.31    199.65 o 
  10   4  -8      203.07      209.29    116.52 o 
  11   4  -8     1217.85     1229.04    132.85 o 
  12   4  -8       23.31       18.55    161.05 o 
  13   4  -8       11.22       60.12    189.25 o 
  14   4  -8      190.03      209.29    192.97 o 
   1   5  -8     4355.23     4623.01    199.65 o 
   2   5  -8        3.40       66.80     80.15 o 
   3   5  -8     1100.22      871.31    181.09 o 
   4   5  -8     1011.11      923.27    129.88 o 
   5   5  -8     3534.56     3437.01    222.65 o 
   6   5  -8      144.24      167.73    133.59 o 
   7   5  -8      808.03      926.23    171.44 o 
   8   5  -8      371.42      394.84    133.59 o 
   9   5  -8     1617.45     1476.19    207.81 o 
  10   5  -8       24.49       14.84    122.46 o 
  11   5  -8     2018.18     1660.99    241.21 o 
  12   5  -8      504.88      528.43    152.89 o 
  13   5  -8      243.42      310.97    201.87 o 
   0   6  -8       22.96       78.67    175.15 o 
   1   6  -8     3622.31     3753.18    276.09 o 
   2   6  -8      467.78      545.50    129.14 o 
   3   6  -8      517.56      516.55    166.99 o 
   4   6  -8      261.73      318.39    117.26 o 
   5   6  -8     3816.39     4058.96    322.85 o 
   6   6  -8       18.14       99.45    139.53 o 
   7   6  -8      773.44      706.55    163.28 o 
   8   6  -8      130.57      244.92    159.57 o 
   9   6  -8      779.32      880.22    174.41 o 
  10   6  -8      150.40      200.39    280.54 o 
  11   6  -8      849.08      790.42    129.88 o 
  12   6  -8       34.93      109.84    215.97 o 
   1   7  -8     1218.14     1326.27    155.11 o 
   2   7  -8        7.98       67.54    140.27 o 
   3   7  -8      307.57      341.40    130.62 o 
   4   7  -8       27.55       30.43    152.89 o 
   5   7  -8     2228.72     2360.86    145.47 o 
   6   7  -8      132.71      183.32    132.85 o 
   7   7  -8      680.68      733.27    100.94 o 
   8   7  -8       17.35       69.76    139.53 o 
   9   7  -8      578.84      720.65    207.81 o 
  10   7  -8       14.71       64.57    123.20 o 
  11   7  -8      879.31      787.45    218.94 o 
   0   8  -8      170.68      193.71    150.66 o 
   1   8  -8     2449.91     2596.87    222.65 o 
   2   8  -8       13.63       80.15    155.11 o 
   3   8  -8       45.86       27.46    241.21 o 
   4   8  -8        7.84       -5.94    186.29 o 
   5   8  -8     1079.64     1171.15    183.32 o 
   6   8  -8       11.92       62.34    162.54 o 
   7   8  -8      100.36       95.74    147.69 o 
   8   8  -8       18.72        8.16    200.39 o 
   9   8  -8      773.34      800.06    193.71 o 
   1   9  -8      908.19      847.56    190.00 o 
   2   9  -8        0.23       57.15    246.40 o 
   3   9  -8      133.19      232.30    196.68 o 
   4   9  -8       84.05      179.61    201.13 o 
   5   9  -8      746.23      926.98    206.32 o 
   6   9  -8       20.41       45.27    224.14 o 
   7   9  -8      115.08      282.77    236.75 o 
   0  10  -8      186.51      225.62    162.54 o 
   1  10  -8      251.07      384.45    199.65 o 
   2  10  -8      724.50      699.87    212.26 o 
   3  10  -8      132.51      322.10    233.04 o 
   4  10  -8       19.07       28.20    169.22 o 
   2   0  -7       56.78      104.65     29.69 o 
   4   0  -7     3155.46     2996.90    111.33 o 
   6   0  -7    17551.13    18248.60    433.43 o 
   8   0  -7     3903.07     4072.31    162.54 o 
  10   0  -7     6587.39     6599.42    217.46 o 
  12   0  -7      389.70      525.46    143.98 o 
  14   0  -7     3374.32     3168.35    236.75 o 
   0   1  -7    36232.19    35414.37    926.98 o 
   1   1  -7      999.76      892.09     70.51 o 
   2   1  -7    31821.49    33177.46    719.91 o 
   3   1  -7     2605.14     2718.59     92.03 o 
   4   1  -7    10358.45    10886.97     59.37 o 
   5   1  -7       80.47      130.62     43.05 o 
   6   1  -7     1899.12     1784.19     91.29 o 
   7   1  -7      404.73      346.60     46.01 o 
   8   1  -7      908.55      903.97     68.28 o 
   9   1  -7      907.08      944.79    118.75 o 
  10   1  -7     2650.14     2685.93    290.93 o 
  11   1  -7       37.04       28.94     87.58 o 
  12   1  -7      314.31      345.85    118.75 o 
  13   1  -7       10.74       80.15    169.96 o 
  14   1  -7      732.27      634.56     72.73 o 
  15   1  -7      130.59       30.43    181.83 o 
   1   2  -7     4124.85     4166.57    306.52 o 
   2   2  -7     1075.42     1085.80     53.44 o 
   3   2  -7     2101.78     2141.92    138.04 o 
   4   2  -7     4746.21     5131.40    154.37 o 
   5   2  -7     2959.25     3287.09    128.40 o 
   6   2  -7    13957.52    15043.89    474.99 o 
   7   2  -7     1794.71     1760.44     95.74 o 
   8   2  -7     2960.83     2959.79    118.75 o 
   9   2  -7      209.20      192.22     74.22 o 
  10   2  -7     2197.14     2253.99     94.26 o 
  11   2  -7      732.96      644.95    190.74 o 
  12   2  -7     1211.04     1116.97     91.29 o 
  13   2  -7      115.17      181.83    101.68 o 
  14   2  -7     1230.77     1126.62    192.97 o 
  15   2  -7      119.96      203.36    135.08 o 
   0   3  -7    28746.90    30770.58    409.68 o 
   1   3  -7     5254.92     4902.07    409.68 o 
   2   3  -7    24714.38    25600.59    834.95 o 
   3   3  -7    15504.96    16171.25    411.17 o 
   4   3  -7     6459.42     6373.06    290.93 o 
   5   3  -7     1017.26      938.11    123.94 o 
   6   3  -7     2101.17     2135.98    117.26 o 
   7   3  -7     2678.53     2579.06    164.76 o 
   8   3  -7       91.69      114.29     71.25 o 
   9   3  -7     1730.02     1885.87    224.88 o 
  10   3  -7       58.98       96.48    121.72 o 
  11   3  -7      401.61      355.50    181.83 o 
  12   3  -7      211.80      264.96    144.72 o 
  13   3  -7      358.89      341.40    105.39 o 
  14   3  -7      581.20      634.56    201.13 o 
  15   3  -7       42.24       90.55    168.47 o 
   1   4  -7     9539.20     9966.67    441.59 o 
   2   4  -7     2921.79     2761.63    139.53 o 
   3   4  -7      854.70      733.27     91.29 o 
   4   4  -7      211.35      204.84     92.77 o 
   5   4  -7      595.73      658.31     96.48 o 
   6   4  -7      243.80      237.50    139.53 o 
   7   4  -7     1947.44     2141.18    299.84 o 
   8   4  -7     3249.32     3275.96    204.84 o 
   9   4  -7     2622.31     2432.11    193.71 o 
  10   4  -7     1042.02     1139.98    164.76 o 
  11   4  -7      535.82      588.54    176.64 o 
  12   4  -7      448.37      442.34    169.22 o 
  13   4  -7      663.45      637.53    183.32 o 
  14   4  -7      679.20      686.51    262.73 o 
   0   5  -7     2606.95     2845.50    200.39 o 
   1   5  -7     3202.70     2919.72    203.36 o 
   2   5  -7     1488.19     1480.64    117.26 o 
   3   5  -7     6149.97     6239.47    327.30 o 
   4   5  -7     1561.19     1568.22    143.98 o 
   5   5  -7      844.72      929.95    151.40 o 
   6   5  -7       39.18       68.28     89.80 o 
   7   5  -7     2636.00     2690.38    290.93 o 
   8   5  -7      478.44      433.43    158.83 o 
   9   5  -7     1482.30     1571.93    247.89 o 
  10   5  -7      236.54      253.82    162.54 o 
  11   5  -7      573.75      537.33     99.45 o 
  12   5  -7      179.08      249.37    196.68 o 
  13   5  -7     1090.21     1044.24    234.53 o 
   1   6  -7     2243.15     2270.31    172.18 o 
   2   6  -7      152.04      211.52    149.92 o 
   3   6  -7     1998.91     2138.21    196.68 o 
   4   6  -7      114.89      141.76    181.83 o 
   5   6  -7      648.75      587.06    110.58 o 
   6   6  -7       37.84       37.11    135.08 o 
   7   6  -7     1447.89     1434.62    162.54 o 
   8   6  -7       13.49      138.79    134.33 o 
   9   6  -7      573.62      497.26    166.25 o 
  10   6  -7      563.03      644.21    210.78 o 
  11   6  -7      436.01      549.21    190.74 o 
  12   6  -7       56.96      187.03    163.28 o 
   0   7  -7       61.20       61.60    152.15 o 
   1   7  -7     1711.94     1816.84    133.59 o 
   2   7  -7       72.12      158.08    173.67 o 
   3   7  -7     2381.91     2432.11    257.53 o 
   4   7  -7        8.74       44.53    141.76 o 
   5   7  -7      575.60      790.42    175.90 o 
   6   7  -7       26.86      125.43    119.49 o 
   7   7  -7     1634.91     1609.78    149.92 o 
   8   7  -7       47.32       27.46    153.63 o 
   9   7  -7      377.63      531.40    152.89 o 
  10   7  -7       23.36       52.69    164.76 o 
  11   7  -7      146.94      293.90    203.36 o 
   1   8  -7      993.44     1022.72    202.61 o 
   2   8  -7       62.17       79.41    133.59 o 
   3   8  -7      849.24      992.29    244.18 o 
   4   8  -7        2.79       42.30    195.19 o 
   5   8  -7      263.15      295.39    173.67 o 
   6   8  -7       62.75      119.49    149.92 o 
   7   8  -7      279.85      382.22    158.08 o 
   8   8  -7      179.65      255.31    247.14 o 
   9   8  -7      905.76      762.21    238.98 o 
  10   8  -7       73.28      175.90    230.82 o 
   0   9  -7     2230.42     2179.03    319.14 o 
   1   9  -7      802.35      753.31    276.83 o 
   2   9  -7       37.40      160.31    248.63 o 
   3   9  -7      593.38      603.39    176.64 o 
   4   9  -7       57.05      129.14    143.24 o 
   5   9  -7      218.21      214.49    172.93 o 
   6   9  -7       98.14      104.65    193.71 o 
   7   9  -7      586.97      627.88    158.83 o 
   1  10  -7        9.66       23.75    223.39 o 
   2  10  -7       39.60      106.87    307.26 o 
   3  10  -7      468.04      535.85    265.70 o 
   4  10  -7       86.12       97.22    201.13 o 
   0   0  -6    18691.69    18333.95    636.79 o 
   2   0  -6    19330.22    19002.65    571.47 o 
   4   0  -6    16701.33    16723.43    402.26 o 
   6   0  -6     3704.84     4240.05    103.90 o 
   8   0  -6      686.49      642.72     87.58 o 
  10   0  -6      454.29      490.58     62.34 o 
  12   0  -6     1084.91     1053.89    140.27 o 
  14   0  -6     1418.85     1327.75    141.76 o 
   1   1  -6      393.57      444.56     34.88 o 
   2   1  -6     6491.90     6361.93    179.61 o 
   3   1  -6      895.87      899.52     65.31 o 
   4   1  -6      227.24      176.64     36.37 o 
   5   1  -6      490.19      599.68     60.12 o 
   6   1  -6    17944.91    18803.01    213.75 o 
   7   1  -6      197.69      179.61     49.73 o 
   8   1  -6     2484.64     2429.88    107.62 o 
   9   1  -6      758.19      750.34     66.80 o 
  10   1  -6    12175.37    11902.26    324.33 o 
  11   1  -6      197.08      281.28    123.20 o 
  12   1  -6     1241.68     1151.11    189.25 o 
  13   1  -6       71.84       69.02    109.10 o 
  14   1  -6      159.54      240.46    163.28 o 
  15   1  -6       20.20      133.59    137.30 o 
   0   2  -6      238.31      232.30     57.89 o 
   1   2  -6     9581.14    10439.44    354.76 o 
   2   2  -6     8544.14     8604.04    253.82 o 
   3   2  -6     3947.23     4329.11    202.61 o 
   4   2  -6    18986.31    20141.89    303.55 o 
   5   2  -6     4858.03     5461.67    268.67 o 
   6   2  -6      839.51      768.15     66.05 o 
   7   2  -6     1122.15     1157.79     28.94 o 
   8   2  -6      389.02      388.16     66.80 o 
   9   2  -6       85.91      154.37     71.25 o 
  10   2  -6     1215.50     1185.25     79.41 o 
  11   2  -6      273.44      374.06    117.26 o 
  12   2  -6     1511.59     1447.24    101.68 o 
  13   2  -6      109.73      222.65    193.71 o 
  14   2  -6      970.62      930.69    155.86 o 
  15   2  -6       90.15      120.97     83.87 o 
   1   3  -6      216.42      171.44    120.97 o 
   2   3  -6       92.00       70.51     69.02 o 
   3   3  -6     7841.89     8344.27    323.59 o 
   4   3  -6     2045.34     1865.83    147.69 o 
   5   3  -6      394.70      339.92     87.58 o 
   6   3  -6     9315.71     9179.96    394.09 o 
   7   3  -6     1152.27     1171.15    129.88 o 
   8   3  -6     3505.26     3670.06    136.56 o 
   9   3  -6      328.46      306.52     51.95 o 
  10   3  -6     3020.27     2841.05     76.44 o 
  11   3  -6      177.40      220.43    141.01 o 
  12   3  -6      297.00      405.23    156.60 o 
  13   3  -6      388.29      515.07    163.28 o 
  14   3  -6      541.56      665.73    188.51 o 
  15   3  -6      237.38      349.56    154.37 o 
   0   4  -6    16891.41    16940.89    437.88 o 
   1   4  -6     2963.26     2399.45    313.94 o 
   2   4  -6     8278.38     8765.09    272.38 o 
   3   4  -6     2320.28     2610.23    438.63 o 
   4   4  -6     3773.49     3666.35    169.22 o 
   5   4  -6     3096.31     3330.88    201.87 o 
   6   4  -6      110.81       84.61    100.19 o 
   7   4  -6     4439.69     3813.30    308.00 o 
   8   4  -6        3.52       37.85     99.45 o 
   9   4  -6     1555.90     1948.21    371.09 o 
  10   4  -6       52.17       76.44    115.04 o 
  11   4  -6      517.80      590.77    150.66 o 
  12   4  -6      110.62      135.08    104.65 o 
  13   4  -6      301.07      408.20    171.44 o 
  14   4  -6      125.82      169.22    201.87 o 
   1   5  -6     1524.29     1636.50    139.53 o 
   2   5  -6      223.65      265.70    107.62 o 
   3   5  -6     3265.43     3201.00    192.22 o 
   4   5  -6      684.59      755.53    107.62 o 
   5   5  -6      888.18      943.30    192.97 o 
   6   5  -6     2195.33     2095.90    135.08 o 
   7   5  -6      784.26      671.67    191.48 o 
   8   5  -6      711.00      738.46    150.66 o 
   9   5  -6      833.92      866.86    210.04 o 
  10   5  -6      260.87      297.61    153.63 o 
  11   5  -6       74.24      123.94    155.11 o 
  12   5  -6      248.83      261.99    142.50 o 
  13   5  -6     1328.37     1356.70    217.46 o 
   0   6  -6      594.79      525.46    122.46 o 
   1   6  -6     1787.03     1718.88    126.17 o 
   2   6  -6      141.50      132.11    130.62 o 
   3   6  -6     3085.87     3102.29    227.85 o 
   4   6  -6      179.00      190.00    135.08 o 
   5   6  -6     1043.80     1096.93    136.56 o 
   6   6  -6      138.26      195.93     69.76 o 
   7   6  -6     1978.88     1985.32    238.24 o 
   8   6  -6      271.03      339.17    176.64 o 
   9   6  -6      986.73      836.43    267.18 o 
  10   6  -6       25.62       49.73    166.99 o 
  11   6  -6      779.73      736.98    169.22 o 
  12   6  -6        1.20      105.39    172.93 o 
  13   6  -6      405.27      385.19    104.65 o 
   1   7  -6     1215.07     1352.24    210.04 o 
   2   7  -6        2.98       39.34    110.58 o 
   3   7  -6     1499.02     1528.88    173.67 o 
   4   7  -6       41.12       80.15    186.29 o 
   5   7  -6      566.93      692.45    191.48 o 
   6   7  -6       31.94      100.19    173.67 o 
   7   7  -6      471.53      575.93    121.72 o 
   8   7  -6       69.55      159.57    143.98 o 
   9   7  -6      300.67      372.57    164.76 o 
  10   7  -6        2.80        6.68    165.51 o 
  11   7  -6       42.43       59.37    231.56 o 
   0   8  -6      390.76      477.22    294.64 o 
   1   8  -6      709.47      747.37    184.80 o 
   2   8  -6      299.14      288.71    152.15 o 
   3   8  -6      919.03      983.38    154.37 o 
   4   8  -6      268.95      345.85    147.69 o 
   5   8  -6      238.92      228.59    231.56 o 
   6   8  -6        1.64       29.69    169.96 o 
   7   8  -6      606.69      593.00    112.07 o 
   8   8  -6      151.67      254.57    196.68 o 
   9   8  -6      586.43      684.29    210.78 o 
  10   8  -6       97.16      138.04    143.24 o 
   1   9  -6      258.29      388.16    219.68 o 
   2   9  -6       55.71      113.55    217.46 o 
   3   9  -6      302.44      389.64    157.34 o 
   4   9  -6       35.83      120.97    230.82 o 
   5   9  -6      188.51      285.74    188.51 o 
   6   9  -6       45.31      230.82    240.46 o 
   7   9  -6      393.17      451.24    132.11 o 
   8   9  -6       11.61      109.84    230.07 o 
   0  10  -6       28.48       84.61    188.51 o 
   1  10  -6      307.20      277.57    280.54 o 
   2  10  -6       29.73      121.72    267.93 o 
   3  10  -6      447.17      517.30    233.04 o 
   4  10  -6      474.50      575.19    266.44 o 
   2   0  -5     6250.62     6534.11    152.15 o 
   4   0  -5    14637.64    16320.43    547.73 o 
   6   0  -5       23.65       61.60     65.31 o 
   8   0  -5    13176.10    13941.76    351.79 o 
  10   0  -5      119.47      138.04    104.65 o 
  12   0  -5     8153.61     7596.90    438.63 o 
  14   0  -5       26.03       74.96     92.77 o 
   0   1  -5    10764.79    10593.06    324.33 o 
   1   1  -5     2144.15     2199.81    123.20 o 
   2   1  -5    90800.20    91024.06   3302.68 o 
   3   1  -5      100.70      138.04     25.23 o 
   4   1  -5       22.42       51.95     23.75 o 
   5   1  -5     1625.22     1470.25    143.98 o 
   6   1  -5     4221.61     4602.97    150.66 o 
   7   1  -5       63.99       93.51     95.00 o 
   8   1  -5      213.80      286.48     76.44 o 
   9   1  -5      320.20      323.59    106.87 o 
  10   1  -5      120.14      181.83     96.48 o 
  11   1  -5      352.08      374.06    103.90 o 
  12   1  -5      310.33      307.26    121.72 o 
  13   1  -5       34.45       42.30     98.71 o 
  14   1  -5     3068.80     2884.09    209.29 o 
  15   1  -5        4.79      158.08    267.18 o 
   1   2  -5    19454.44    20057.28    480.19 o 
   2   2  -5        8.74       21.52     37.85 o 
   3   2  -5     2847.21     3146.08    104.65 o 
   4   2  -5     9436.51     9786.32    188.51 o 
   5   2  -5     3215.17     2922.69    261.99 o 
   6   2  -5     2186.32     2458.08     89.80 o 
   7   2  -5      137.70      169.22     52.69 o 
   8   2  -5     8969.76     9341.02    217.46 o 
   9   2  -5       62.36       81.64     77.93 o 
  10   2  -5      138.10      253.08    132.11 o 
  11   2  -5      337.70      300.58    134.33 o 
  12   2  -5     3431.71     3416.23    172.18 o 
  13   2  -5       50.04       94.26    120.23 o 
  14   2  -5       72.76      169.22    188.51 o 
  15   2  -5      193.92      196.68    146.21 o 
   0   3  -5      480.43      503.94     57.89 o 
   1   3  -5     4018.88     4488.67    346.60 o 
   2   3  -5    14952.90    15820.95    356.24 o 
   3   3  -5      254.27      183.32     66.80 o 
   4   3  -5        0.05       37.11     88.32 o 
   5   3  -5     4741.67     4838.24    225.62 o 
   6   3  -5      838.86      674.64    122.46 o 
   7   3  -5     1131.63     1070.22    133.59 o 
   8   3  -5     1199.78     1316.62    100.94 o 
   9   3  -5      992.69      994.51    220.43 o 
  10   3  -5     1054.97     1054.63     93.51 o 
  11   3  -5      931.70      866.12    136.56 o 
  12   3  -5       80.08      205.58    125.43 o 
  13   3  -5       23.06       46.01    126.91 o 
  14   3  -5      569.39      532.14    119.49 o 
  15   3  -5      321.64      441.59    201.13 o 
   1   4  -5     2072.21     2033.56    159.57 o 
   2   4  -5       15.68       39.34     71.99 o 
   3   4  -5     2871.34     2701.52    177.38 o 
   4   4  -5     5948.05     6019.78    306.52 o 
   5   4  -5     4355.82     4067.12    181.09 o 
   6   4  -5       44.11       67.54     78.67 o 
   7   4  -5     2668.65     2806.91    145.47 o 
   8   4  -5     1466.78     1543.72    119.49 o 
   9   4  -5      964.92      762.96    183.32 o 
  10   4  -5        8.42       48.98    198.90 o 
  11   4  -5     1656.19     1596.42    219.68 o 
  12   4  -5      824.63      826.78    187.03 o 
  13   4  -5       36.73       59.37    135.82 o 
  14   4  -5       64.55       89.80    247.14 o 
   0   5  -5      584.86      516.55     63.83 o 
   1   5  -5     3545.13     3638.14    192.22 o 
   2   5  -5     3854.48     3878.61    174.41 o 
   3   5  -5      104.04      204.10     80.15 o 
   4   5  -5       34.95       78.67    106.13 o 
   5   5  -5     6031.35     5883.96    248.63 o 
   6   5  -5     1108.30     1036.82    107.62 o 
   7   5  -5      443.26      218.94    206.32 o 
   8   5  -5      307.62      335.46    113.55 o 
   9   5  -5     2147.65     2022.43    205.58 o 
  10   5  -5       10.52       33.40    201.13 o 
  11   5  -5      802.90      766.67    178.12 o 
  12   5  -5      217.15      278.32    168.47 o 
  13   5  -5       68.68      116.52    200.39 o 
  14   5  -5        0.80       34.14    194.45 o 
   1   6  -5     3126.91     3099.32    201.87 o 
   2   6  -5       12.64       77.19    116.52 o 
   3   6  -5      640.37      645.69    126.91 o 
   4   6  -5        8.01       39.34    102.42 o 
   5   6  -5     2771.22     2633.98    180.35 o 
   6   6  -5       76.67       48.24    127.65 o 
   7   6  -5      643.63      687.25    110.58 o 
   8   6  -5      611.34      531.40    224.88 o 
   9   6  -5     1445.72     1497.71    226.36 o 
  10   6  -5        9.80       54.18    126.17 o 
  11   6  -5     1626.11     1379.70    222.65 o 
  12   6  -5      107.95       41.56    138.04 o 
  13   6  -5        3.13      158.83    131.36 o 
   0   7  -5      340.34      325.07    168.47 o 
   1   7  -5     1542.48     1594.19    229.33 o 
   2   7  -5       54.14       71.25    126.17 o 
   3   7  -5        0.14       63.83    141.76 o 
   4   7  -5       28.32       80.15    174.41 o 
   5   7  -5     3625.75     3463.73    306.52 o 
   6   7  -5       67.31       79.41    120.23 o 
   7   7  -5      310.03      300.58    222.65 o 
   8   7  -5       49.90      190.00    211.52 o 
   9   7  -5     1556.25     1517.75    275.35 o 
  10   7  -5       52.98       33.40    175.15 o 
  11   7  -5      469.23      458.66    176.64 o 
   1   8  -5     1374.91     1427.20    209.29 o 
   2   8  -5       20.73       30.43    166.99 o 
   3   8  -5      307.58      276.83    170.70 o 
   4   8  -5     1135.09     1049.44    208.55 o 
   5   8  -5     1005.95      992.29    170.70 o 
   6   8  -5       49.80      137.30    188.51 o 
   7   8  -5      181.52      264.96    138.79 o 
   8   8  -5       14.12      122.46    149.92 o 
   9   8  -5      414.08      334.72    238.24 o 
  10   8  -5       42.47       52.69    172.18 o 
   0   9  -5       29.49       96.48    175.15 o 
   1   9  -5       67.57      158.08    148.44 o 
   2   9  -5      228.79      308.00    172.93 o 
   3   9  -5       19.88      -17.81    178.12 o 
   4   9  -5       10.68       91.29    190.74 o 
   5   9  -5     1073.45     1001.94    214.49 o 
   6   9  -5       19.14      105.39    271.64 o 
   7   9  -5      413.05      604.13    349.56 o 
   8   9  -5      233.69      354.76    208.55 o 
   1  10  -5      776.67      653.11    313.94 o 
   2  10  -5       71.05      102.42    303.55 o 
   3  10  -5      101.01      123.20    215.23 o 
   4  10  -5      369.50      327.30    264.96 o 
   0   0  -4    17962.41    16379.80    454.21 o 
   2   0  -4     1641.37     1479.16     39.34 o 
   4   0  -4    19522.83    20044.66    534.37 o 
   6   0  -4    14946.50    16946.08    389.64 o 
   8   0  -4      714.10      780.77     63.08 o 
  10   0  -4      276.90      299.84     76.44 o 
  12   0  -4     2773.98     2590.93    127.65 o 
  14   0  -4      846.79      777.80    179.61 o 
  16   0  -4     1745.67     1547.44    221.91 o 
   1   1  -4     1682.17     1910.36    141.76 o 
   2   1  -4    44953.86    44869.68    961.86 o 
   3   1  -4     1989.72     2077.35     77.93 o 
   4   1  -4      503.51      517.30     86.09 o 
   5   1  -4     1891.45     2006.84    118.75 o 
   6   1  -4    15969.47    16912.69    238.24 o 
   7   1  -4      310.16      372.57     51.95 o 
   8   1  -4     8165.11     8204.00    140.27 o 
   9   1  -4      233.86      279.80     74.96 o 
  10   1  -4    11847.86    11767.19    418.59 o 
  11   1  -4      311.59      264.96    106.13 o 
  12   1  -4     2217.95     2083.29    187.77 o 
  13   1  -4       69.26       78.67    128.40 o 
  14   1  -4      587.90      564.80    152.15 o 
  15   1  -4       20.01       74.96    126.91 o 
   0   2  -4   112719.06   106151.82   2271.80 o 
   1   2  -4    27237.61    26961.74    763.70 o 
   2   2  -4     1308.87     1321.81     78.67 o 
   3   2  -4     1287.60     1252.79    102.42 o 
   4   2  -4     9598.36    10193.03    240.46 o 
   5   2  -4      408.41      543.27    120.97 o 
   6   2  -4     5232.96     5393.39     92.03 o 
   7   2  -4     1456.52     1350.76    157.34 o 
   8   2  -4     1036.32     1055.37     80.15 o 
   9   2  -4      556.62      587.80     66.80 o 
  10   2  -4      342.76      354.76    165.51 o 
  11   2  -4       50.23      125.43    161.79 o 
  12   2  -4      445.83      495.77    114.29 o 
  13   2  -4      341.27      416.36    120.23 o 
  14   2  -4      410.21      448.27    176.64 o 
  15   2  -4       35.82       95.74    146.21 o 
   1   3  -4     5383.40     5296.16    193.71 o 
   2   3  -4     8370.77     8582.51    209.29 o 
   3   3  -4     4052.73     4032.24    198.90 o 
   4   3  -4     3643.98     3367.25    168.47 o 
   5   3  -4     6180.26     5771.90    420.07 o 
   6   3  -4    13745.04    14623.08    385.93 o 
   7   3  -4     2615.56     2463.28    150.66 o 
   8   3  -4     7380.23     7467.02    201.13 o 
   9   3  -4     2625.69     2720.81    155.86 o 
  10   3  -4     6879.50     6866.60    222.65 o 
  11   3  -4      881.60      940.34     94.26 o 
  12   3  -4      485.31      634.56    140.27 o 
  13   3  -4      345.56      447.53    118.75 o 
  14   3  -4      154.83      236.01    166.25 o 
  15   3  -4      421.15      459.41    167.73 o 
   0   4  -4     4333.31     4227.43    218.94 o 
   1   4  -4     3128.81     3209.17    188.51 o 
   2   4  -4     4959.35     5092.81    220.43 o 
   3   4  -4     7011.66     6980.90    313.94 o 
   4   4  -4     5688.40     5832.75    312.46 o 
   5   4  -4      716.61      600.42    131.36 o 
   6   4  -4      429.09      328.04     97.97 o 
   7   4  -4     4151.69     4130.95    188.51 o 
   8   4  -4      558.66      549.21    111.33 o 
   9   4  -4      698.26      842.37    143.24 o 
  10   4  -4      591.09      528.43    115.78 o 
  11   4  -4      883.48      874.28    217.46 o 
  12   4  -4      228.46      266.44    181.09 o 
  13   4  -4      663.52      587.80    183.32 o 
  14   4  -4        4.29       63.83    136.56 o 
   1   5  -4     4772.89     4539.14    199.65 o 
   2   5  -4        9.35       95.74    114.29 o 
   3   5  -4     5674.54     5281.32    331.75 o 
   4   5  -4     1291.52     1345.56    158.08 o 
   5   5  -4     3717.57     3753.18    256.05 o 
   6   5  -4     4910.68     4725.43    188.51 o 
   7   5  -4     1794.31     1911.10    224.14 o 
   8   5  -4      876.82      952.95    133.59 o 
   9   5  -4     1501.45     1325.52    167.73 o 
  10   5  -4      527.96      502.45    128.40 o 
  11   5  -4      883.37      840.14    179.61 o 
  12   5  -4      228.34      305.03    175.15 o 
  13   5  -4      442.99      469.05    276.83 o 
  14   5  -4      493.73      511.36    217.46 o 
   0   6  -4       98.52      109.10    129.88 o 
   1   6  -4     1916.13     1848.76    164.02 o 
   2   6  -4      114.84      104.65    103.16 o 
   3   6  -4     2138.49     2054.34    156.60 o 
   4   6  -4      429.47      431.20     95.00 o 
   5   6  -4      633.42      672.41    138.79 o 
   6   6  -4       24.52       48.98    110.58 o 
   7   6  -4     2047.53     2193.13    166.25 o 
   8   6  -4       17.20       77.93    193.71 o 
   9   6  -4     3442.32     3414.01    266.44 o 
  10   6  -4       99.38      106.13    189.25 o 
  11   6  -4      582.79      558.12    153.63 o 
  12   6  -4        2.34       97.22    180.35 o 
  13   6  -4      335.90      593.00    292.42 o 
   1   7  -4     2174.67     2327.46    149.92 o 
   2   7  -4       45.25      106.13    129.88 o 
   3   7  -4     1599.37     1506.62    233.79 o 
   4   7  -4        8.10       68.28    132.85 o 
   5   7  -4     1656.03     1648.37    166.99 o 
   6   7  -4      341.13      376.28    158.08 o 
   7   7  -4     1223.66     1327.01    132.85 o 
   8   7  -4      432.68      449.02    135.08 o 
   9   7  -4     1329.33     1297.32    233.04 o 
  10   7  -4       27.06       25.98    197.42 o 
  11   7  -4      583.46      642.72    279.80 o 
   0   8  -4      123.04      184.80    135.82 o 
   1   8  -4      736.99      782.25    183.32 o 
   2   8  -4      188.64      238.98    127.65 o 
   3   8  -4     2340.65     2544.92    275.35 o 
   4   8  -4       19.12       37.11    161.79 o 
   5   8  -4      415.60      460.15    203.36 o 
   6   8  -4       57.22      129.14    134.33 o 
   7   8  -4      617.68      678.35    130.62 o 
   8   8  -4       41.40      149.92    216.72 o 
   9   8  -4      189.69      245.66    200.39 o 
  10   8  -4       13.30      100.94    173.67 o 
   1   9  -4      471.20      529.91    141.01 o 
   2   9  -4      180.83      202.61    176.64 o 
   3   9  -4      414.72      383.70    182.58 o 
   4   9  -4      267.45      411.17    161.05 o 
   5   9  -4      351.22      380.74    169.22 o 
   6   9  -4       82.00      213.00    122.46 o 
   7   9  -4      746.46      569.99    152.15 o 
   8   9  -4      302.65      371.09    223.39 o 
   0  10  -4      849.44      854.99    270.15 o 
   1  10  -4      422.80      398.55    248.63 o 
   2  10  -4       45.26       42.30    227.11 o 
   3  10  -4      262.02      364.41    217.46 o 
   4  10  -4       57.07      172.93    172.18 o 
   5  10  -4      132.03      224.88    252.34 o 
   2   0  -3       54.54      123.94     30.43 o 
   4   0  -3      362.74      315.42     43.79 o 
   6   0  -3    34861.80    39006.50    513.59 o 
   8   0  -3      266.79      305.03     77.93 o 
  10   0  -3     9799.51     9845.70    234.53 o 
  12   0  -3      245.92      240.46    184.06 o 
  14   0  -3     1282.71     1266.15    166.99 o 
  16   0  -3      215.77      348.08    248.63 o 
   0   1  -3    15281.51    15449.12    321.36 o 
   1   1  -3     2154.72     1994.22     84.61 o 
   2   1  -3     1854.52     1825.01     51.95 o 
   3   1  -3     2743.65     2793.55     98.71 o 
   4   1  -3    21011.65    21457.77    423.78 o 
   5   1  -3      703.96      755.53     48.24 o 
   6   1  -3      554.49      403.00     77.93 o 
   7   1  -3      359.78      330.27     54.92 o 
   8   1  -3      477.53      495.03     89.80 o 
   9   1  -3      374.27      371.83     86.83 o 
  10   1  -3      292.18      296.87     82.38 o 
  11   1  -3       29.02       79.41     95.00 o 
  12   1  -3      169.93      196.68    115.04 o 
  13   1  -3       62.19      143.24    157.34 o 
  14   1  -3       15.28       43.05    148.44 o 
  15   1  -3       24.75       90.55    172.93 o 
   1   2  -3    16003.95    16862.22    791.16 o 
   2   2  -3     9621.13     9915.46    428.98 o 
   3   2  -3     2889.88     2865.54    139.53 o 
   4   2  -3      326.32      361.44     76.44 o 
   5   2  -3     4953.33     5484.67    158.08 o 
   6   2  -3     6264.89     6095.48     92.03 o 
   7   2  -3     1927.58     1986.06    130.62 o 
   8   2  -3      275.10      273.86     51.21 o 
   9   2  -3      918.58      939.59    108.36 o 
  10   2  -3     8646.69     8552.83    352.53 o 
  11   2  -3      148.30      195.19    131.36 o 
  12   2  -3      425.40      441.59     86.09 o 
  13   2  -3      359.29      408.94    204.10 o 
  14   2  -3     1771.64     1741.88    140.27 o 
  15   2  -3       64.93       86.09    127.65 o 
   0   3  -3    16030.54    16724.92    461.63 o 
   1   3  -3     1753.42     1544.47    167.73 o 
   2   3  -3     1579.89     1525.91     91.29 o 
   3   3  -3     6159.42     6148.18    187.03 o 
   4   3  -3     6139.81     6142.98    233.04 o 
   5   3  -3      799.22      773.35    133.59 o 
   6   3  -3     1069.40     1183.03    108.36 o 
   7   3  -3     2072.64     2121.14    149.18 o 
   8   3  -3     2068.77     1897.74    154.37 o 
   9   3  -3     3155.83     2893.74    253.82 o 
  10   3  -3      157.14      106.87    105.39 o 
  11   3  -3      357.40      430.46    176.64 o 
  12   3  -3      391.52      399.29    131.36 o 
  13   3  -3      417.92      386.67    146.21 o 
  14   3  -3      234.82      333.98    184.80 o 
  15   3  -3       46.80       37.85    178.12 o 
   1   4  -3     3460.17     3499.36    223.39 o 
   2   4  -3     1414.20     1457.63    100.94 o 
   3   4  -3     8665.04     8698.29    279.06 o 
   4   4  -3     2539.44     2638.43    151.40 o 
   5   4  -3     3217.75     3122.33    112.81 o 
   6   4  -3     2383.38     2428.40    228.59 o 
   7   4  -3     4715.88     4639.34    196.68 o 
   8   4  -3      219.55      272.38    135.82 o 
   9   4  -3     1242.30     1044.98    149.92 o 
  10   4  -3     1271.74     1372.28    140.27 o 
  11   4  -3      268.23      282.03    154.37 o 
  12   4  -3      178.29      178.86     96.48 o 
  13   4  -3     1128.94     1015.30    164.76 o 
  14   4  -3      218.87      277.57    156.60 o 
   0   5  -3     4404.78     4278.64    261.25 o 
   1   5  -3     2372.40     1960.08    176.64 o 
   2   5  -3      210.60      227.85     95.00 o 
   3   5  -3     7543.69     7587.26    302.07 o 
   4   5  -3      344.73      303.55    109.10 o 
   5   5  -3       23.15       51.95     97.22 o 
   6   5  -3       61.59       41.56    150.66 o 
   7   5  -3     2866.02     2516.72    284.25 o 
   8   5  -3        4.13       25.98    135.82 o 
   9   5  -3      370.59      320.62     89.06 o 
  10   5  -3       55.72       77.19    137.30 o 
  11   5  -3      269.49      331.01    209.29 o 
  12   5  -3        6.43       92.03    169.22 o 
  13   5  -3      747.16      602.65    240.46 o 
  14   5  -3      116.75       89.06    169.22 o 
   1   6  -3     1476.55     1430.91    165.51 o 
   2   6  -3       24.23        0.74    117.26 o 
   3   6  -3     2625.38     2473.67     89.06 o 
   4   6  -3       89.10      155.86    126.91 o 
   5   6  -3      640.36      637.53    125.43 o 
   6   6  -3       34.27       86.83    100.19 o 
   7   6  -3     2542.09     2617.65    167.73 o 
   8   6  -3      215.12      222.65    129.88 o 
   9   6  -3     4953.99     4166.57    489.09 o 
  10   6  -3      145.05      207.07    120.97 o 
  11   6  -3       91.58      103.16    138.79 o 
  12   6  -3        6.51       74.22    155.86 o 
  13   6  -3      917.92      833.46    190.00 o 
   0   7  -3       65.67       95.00     95.00 o 
   1   7  -3     1324.92     1217.17    166.99 o 
   2   7  -3       12.92       46.01    115.78 o 
   3   7  -3     1895.32     2090.71    188.51 o 
   4   7  -3       27.03       52.69    187.77 o 
   5   7  -3       63.51       59.37    112.07 o 
   6   7  -3       11.51       58.63    125.43 o 
   7   7  -3     1827.88     1780.48    238.24 o 
   8   7  -3     1326.19     1364.86    209.29 o 
   9   7  -3      413.29      385.19    244.18 o 
  10   7  -3        9.93       92.03    161.79 o 
  11   7  -3       12.98       54.92    235.27 o 
  12   7  -3        0.41      166.99    158.83 o 
   1   8  -3      575.39      601.90    192.97 o 
   2   8  -3      166.02      161.79    205.58 o 
   3   8  -3     2917.07     2944.95    204.10 o 
   4   8  -3       24.70       83.12    187.03 o 
   5   8  -3      135.08      222.65    176.64 o 
   6   8  -3      276.68      326.56    161.05 o 
   7   8  -3      756.56      734.01    172.93 o 
   8   8  -3      156.09      159.57    158.83 o 
   9   8  -3      214.68      298.35    221.91 o 
  10   8  -3        9.04       25.23    183.32 o 
   0   9  -3      233.76      257.53    190.00 o 
   1   9  -3      543.93      502.45    216.72 o 
   2   9  -3        0.67       79.41    198.90 o 
   3   9  -3      557.43      597.45    179.61 o 
   4   9  -3      104.43      211.52    221.91 o 
   5   9  -3       53.95       72.73    188.51 o 
   6   9  -3       64.75      148.44     96.48 o 
   7   9  -3      618.30      722.14    190.74 o 
   8   9  -3       57.73       66.05    175.15 o 
   1  10  -3      116.80      210.04    297.61 o 
   2  10  -3      330.37      369.60    210.78 o 
   3  10  -3      338.81      364.41    301.32 o 
   4  10  -3       42.95       92.77    194.45 o 
   5  10  -3        0.73      112.07    236.01 o 
   0   0  -2     8853.44        2.97      4.45 o 
   2   0  -2    34616.79    35674.87    667.96 o 
   4   0  -2     6394.78     6568.25    276.09 o 
   6   0  -2      836.98      587.06     86.09 o 
   8   0  -2       89.96       59.37     79.41 o 
  10   0  -2       11.43       83.87     77.19 o 
  12   0  -2     3033.94     2957.57    250.11 o 
  14   0  -2     1039.38     1017.52    141.76 o 
  16   0  -2      360.88      405.97    190.74 o 
   1   1  -2     5170.18     4296.45    293.90 o 
   2   1  -2     4965.44     4756.60     63.83 o 
   3   1  -2      612.64      621.94     43.05 o 
   4   1  -2    36027.68    37052.35   1329.24 o 
   5   1  -2     2261.56     2245.08    225.62 o 
   6   1  -2      885.20      941.08     66.05 o 
   7   1  -2      587.31      629.36     67.54 o 
   8   1  -2    13532.81    13870.51    446.05 o 
   9   1  -2      209.42      291.67     76.44 o 
  10   1  -2      861.42      841.63    108.36 o 
  11   1  -2       56.09       80.90    101.68 o 
  12   1  -2     3211.13     3073.35    285.74 o 
  13   1  -2        4.57       43.05    161.79 o 
  14   1  -2      332.27      339.17    101.68 o 
  15   1  -2       92.33       97.22     93.51 o 
  16   1  -2       82.93      163.28    206.32 o 
   0   2  -2    71525.69    67803.63   2655.50 o 
   1   2  -2     2428.87     2042.47    284.25 o 
   2   2  -2    26098.85    26347.22    536.59 o 
   3   2  -2      639.97      583.35     71.25 o 
   4   2  -2     3507.20     3672.28     94.26 o 
   5   2  -2     4708.04     5062.38    127.65 o 
   6   2  -2     1595.15     1575.64     69.76 o 
   7   2  -2      381.24      338.43     83.12 o 
   8   2  -2      202.29      169.22     63.08 o 
   9   2  -2      406.66      437.14     60.12 o 
  10   2  -2        2.07       33.40    166.99 o 
  11   2  -2      761.97      832.72    134.33 o 
  12   2  -2      504.60      423.78    131.36 o 
  13   2  -2       16.80       42.30    101.68 o 
  14   2  -2      988.20      900.26    175.90 o 
  15   2  -2      140.08      271.64    156.60 o 
   1   3  -2     1486.56     1207.52     97.22 o 
   2   3  -2       65.88       77.93     57.15 o 
   3   3  -2     1363.64     1253.53    101.68 o 
   4   3  -2     7461.60     7760.92    204.84 o 
   5   3  -2     3737.52     3827.40    121.72 o 
   6   3  -2      727.10      720.65     71.25 o 
   7   3  -2     2269.19     2454.37    182.58 o 
   8   3  -2     4045.42     4068.60    208.55 o 
   9   3  -2     1628.69     1653.57    145.47 o 
  10   3  -2      762.32      791.90    138.79 o 
  11   3  -2      513.64      555.15     93.51 o 
  12   3  -2     2516.80     2528.59    158.08 o 
  13   3  -2       78.31       76.44    127.65 o 
  14   3  -2       40.64      103.90    185.54 o 
  15   3  -2      218.24      250.86    150.66 o 
   0   4  -2     3278.74     3391.00    228.59 o 
   1   4  -2     4186.19     3920.91    218.94 o 
   2   4  -2     4925.41     4612.62    166.99 o 
   3   4  -2     1811.82     1857.66     97.22 o 
   4   4  -2     3502.16     3601.03    155.11 o 
   5   4  -2     5763.76     5680.61    331.75 o 
   6   4  -2     1293.90     1320.33    132.11 o 
   7   4  -2      915.33     1148.89    178.12 o 
   8   4  -2       94.23      109.10    123.20 o 
   9   4  -2      334.90      308.74    103.90 o 
  10   4  -2      194.40      223.39    115.04 o 
  11   4  -2      945.22     1012.33    218.94 o 
  12   4  -2      302.44      299.10    133.59 o 
  13   4  -2       45.15      154.37    194.45 o 
  14   4  -2      735.12      650.89    331.75 o 
   1   5  -2     2389.52     2202.03    175.15 o 
   2   5  -2       57.00      112.07    115.04 o 
   3   5  -2     1897.02     1892.55    161.79 o 
   4   5  -2      435.77      464.60     92.77 o 
   5   5  -2     4179.67     4295.71    205.58 o 
   6   5  -2       18.08       82.38    101.68 o 
   7   5  -2     3054.32     3290.80    287.22 o 
   8   5  -2     1020.69     1027.17    109.10 o 
   9   5  -2      599.51      847.56    181.83 o 
  10   5  -2        9.94       58.63    136.56 o 
  11   5  -2      886.56      834.20    186.29 o 
  12   5  -2      526.86      581.87    285.00 o 
  13   5  -2      341.15      267.18    204.84 o 
  14   5  -2      326.29      299.10    223.39 o 
   0   6  -2       31.66       86.09    104.65 o 
   1   6  -2     2725.31     2599.10    181.09 o 
   2   6  -2      914.77      958.15    117.26 o 
   3   6  -2      647.31      793.39    249.37 o 
   4   6  -2      206.20      227.85    106.87 o 
   5   6  -2     3244.13     3287.84    151.40 o 
   6   6  -2      267.02      242.69    143.98 o 
   7   6  -2      583.05      699.13    115.78 o 
   8   6  -2      430.93      507.65    127.65 o 
   9   6  -2      903.95     1222.36    325.81 o 
  10   6  -2        0.17       62.34    140.27 o 
  11   6  -2      468.21      456.44    191.48 o 
  12   6  -2        6.12       64.57    249.37 o 
  13   6  -2       97.14      161.05    191.48 o 
   1   7  -2     1428.64     1480.64    161.05 o 
   2   7  -2      321.25      343.63    158.08 o 
   3   7  -2      302.48      279.06    124.69 o 
   4   7  -2        4.28       52.69    137.30 o 
   5   7  -2     2000.40     2252.50    215.23 o 
   6   7  -2      270.66      325.07    146.21 o 
   7   7  -2     1015.45     1158.54    131.36 o 
   8   7  -2      327.70      379.25    176.64 o 
   9   7  -2      261.51      303.55    205.58 o 
  10   7  -2       18.41       60.86    128.40 o 
  11   7  -2      463.86      534.37    271.64 o 
  12   7  -2        3.29       50.47    248.63 o 
   0   8  -2       36.77       92.77    132.85 o 
   1   8  -2      961.72     1018.26    149.18 o 
   2   8  -2       19.78       96.48    165.51 o 
   3   8  -2      987.41     1100.65    206.32 o 
   4   8  -2       19.05       10.39    120.23 o 
   5   8  -2      895.83     1058.34    169.22 o 
   6   8  -2       56.20      184.06    141.76 o 
   7   8  -2      137.17      219.68    143.98 o 
   8   8  -2       72.47      161.05    156.60 o 
   9   8  -2      151.00      186.29    190.74 o 
  10   8  -2       40.81       48.98    203.36 o 
   1   9  -2      561.04      564.80    276.83 o 
   2   9  -2        6.33       51.95    175.90 o 
   3   9  -2       56.74      158.08    162.54 o 
   4   9  -2       35.32       96.48    252.34 o 
   5   9  -2      529.95      592.26    126.91 o 
   6   9  -2       98.86       72.73    145.47 o 
   7   9  -2       96.85      183.32    132.85 o 
   8   9  -2        0.35       66.80    117.26 o 
   0  10  -2      118.46      315.42    251.60 o 
   1  10  -2      129.30      173.67    185.54 o 
   2  10  -2      255.45      280.54    256.79 o 
   3  10  -2      134.51      297.61    245.66 o 
   4  10  -2       40.10      142.50    277.57 o 
   5  10  -2      126.63      174.41    169.96 o 
   2   0  -1     9038.11     8493.45    166.99 o 
   4   0  -1    15654.17    15982.00    589.29 o 
   6   0  -1       94.07      122.46     44.53 o 
   8   0  -1    12635.40    12836.66    292.42 o 
  10   0  -1     4662.19     4666.05     89.06 o 
  12   0  -1     2734.01     2743.82    138.79 o 
  14   0  -1      748.88      730.30    112.07 o 
  16   0  -1       13.92       86.09    124.69 o 
   0   1  -1     4619.53     4404.81    330.27 o 
   1   1  -1     6643.48     6709.26    300.58 o 
   2   1  -1    19092.31    19168.90    374.80 o 
   3   1  -1      458.57      455.70     37.11 o 
   4   1  -1    12792.33    13078.61    381.48 o 
   5   1  -1     3698.67     4247.47    210.04 o 
   6   1  -1     2903.20     2885.58    121.72 o 
   7   1  -1      505.57      631.59     99.45 o 
   8   1  -1      763.24      820.10     77.19 o 
   9   1  -1      186.78      196.68     80.15 o 
  10   1  -1      288.58      309.49     78.67 o 
  11   1  -1      448.64      318.39    130.62 o 
  12   1  -1     1092.28      945.53    155.86 o 
  13   1  -1       66.51      144.72    106.87 o 
  14   1  -1     1698.17     1587.51    172.93 o 
  15   1  -1       71.46      123.20    139.53 o 
  16   1  -1      118.25      137.30    147.69 o 
   1   2  -1      563.41      377.77     94.26 o 
   2   2  -1      475.51      491.32     64.57 o 
   3   2  -1      665.98      672.41     68.28 o 
   4   2  -1     7801.17     8309.39    321.36 o 
   5   2  -1     1020.80      871.31     80.90 o 
   6   2  -1     7249.93     7986.55    135.82 o 
   7   2  -1     1956.75     2251.02    111.33 o 
   8   2  -1     8987.13     9475.35    394.09 o 
   9   2  -1      507.51      509.87     65.31 o 
  10   2  -1     3153.82     3180.22    120.97 o 
  11   2  -1      864.36      745.14     92.77 o 
  12   2  -1     2402.66     2245.82    121.72 o 
  13   2  -1     1017.80      922.52    144.72 o 
  14   2  -1      134.82      248.63    128.40 o 
  15   2  -1       85.87      128.40    170.70 o 
   0   3  -1     5434.45     5062.38    143.98 o 
   1   3  -1     2897.37     2967.22    245.66 o 
   2   3  -1     9999.03     9793.74    356.99 o 
   3   3  -1     2985.86     2807.65    202.61 o 
   4   3  -1     1973.44     1991.26     93.51 o 
   5   3  -1     5837.21     6229.82    241.21 o 
   6   3  -1     2997.14     3129.75    172.93 o 
   7   3  -1     2301.66     2706.71    290.19 o 
   8   3  -1      421.28      558.12     76.44 o 
   9   3  -1     1138.05     1035.33    135.08 o 
  10   3  -1       33.08       45.27     97.97 o 
  11   3  -1      452.19      415.62    149.18 o 
  12   3  -1        9.61       89.80    148.44 o 
  13   3  -1      174.97      187.77    140.27 o 
  14   3  -1      889.74      935.14    214.49 o 
  15   3  -1      272.47      291.67     95.74 o 
   1   4  -1     3383.35     3438.50    110.58 o 
   2   4  -1      112.41      172.18    107.62 o 
   3   4  -1     2291.41     2131.53    122.46 o 
   4   4  -1     1033.33     1027.91     65.31 o 
   5   4  -1     1910.80     1862.12     91.29 o 
   6   4  -1      813.17      854.24    106.13 o 
   7   4  -1     1201.26     1413.10    221.17 o 
   8   4  -1     3221.96     3218.81    132.11 o 
   9   4  -1     1535.09     1682.51    124.69 o 
  10   4  -1     3315.17     3119.36    185.54 o 
  11   4  -1     1274.67     1032.37    197.42 o 
  12   4  -1      921.49      908.42    178.86 o 
  13   4  -1      711.92      696.16    168.47 o 
  14   4  -1      329.25      327.30    215.97 o 
   0   5  -1      983.41      948.50    115.78 o 
   1   5  -1     3614.96     3663.38    218.94 o 
   2   5  -1     1070.44     1099.16     86.09 o 
   3   5  -1     1508.96     1340.37    195.19 o 
   4   5  -1      363.66      397.81     69.76 o 
   5   5  -1     5036.38     4808.55    223.39 o 
   6   5  -1      692.10      654.60     81.64 o 
   7   5  -1     3713.08     3920.91    167.73 o 
   8   5  -1     3276.75     3210.65    140.27 o 
   9   5  -1     2779.10     2279.22    290.19 o 
  10   5  -1        4.00       37.11    129.14 o 
  11   5  -1      678.58      728.07    205.58 o 
  12   5  -1        4.13       31.17    175.90 o 
  13   5  -1       50.33      163.28    156.60 o 
  14   5  -1       41.88       70.51    166.99 o 
   1   6  -1     2319.40     2245.08    170.70 o 
   2   6  -1      159.53      189.25    105.39 o 
   3   6  -1     6930.50     6626.88    264.96 o 
   4   6  -1      214.08      187.03    138.04 o 
   5   6  -1     1578.99     1669.15    229.33 o 
   6   6  -1        6.59       11.87     90.55 o 
   7   6  -1     1048.35     1157.05    112.07 o 
   8   6  -1      173.44      187.77    126.17 o 
   9   6  -1       84.52       99.45    152.89 o 
  10   6  -1       18.49       39.34    196.68 o 
  11   6  -1      584.63      673.15    258.28 o 
  12   6  -1       73.96      119.49    228.59 o 
  13   6  -1      160.51      215.23    190.74 o 
   0   7  -1       79.12       60.12    108.36 o 
   1   7  -1     2109.67     2224.30    247.89 o 
   2   7  -1       81.06      144.72    129.88 o 
   3   7  -1     1377.86     1488.06    123.94 o 
   4   7  -1      105.85      152.15    129.14 o 
   5   7  -1     2362.28     2262.89    216.72 o 
   6   7  -1       54.81       57.89    151.40 o 
   7   7  -1     1649.26     1764.15    135.82 o 
   8   7  -1      690.44      660.54    172.93 o 
   9   7  -1      571.17      457.18    152.89 o 
  10   7  -1       65.09       92.77    172.93 o 
  11   7  -1      630.11      527.69    254.57 o 
  12   7  -1       79.27       86.83    175.90 o 
   1   8  -1      550.27      615.26    197.42 o 
   2   8  -1       78.12       88.32    174.41 o 
   3   8  -1      734.55      857.21    240.46 o 
   4   8  -1       32.40      136.56    199.65 o 
   5   8  -1      605.28      607.84    179.61 o 
   6   8  -1      111.64      124.69    100.94 o 
   7   8  -1      435.35      544.01    129.88 o 
   8   8  -1       37.79       83.87    200.39 o 
   9   8  -1      879.91      901.00    227.85 o 
  10   8  -1      880.99      767.41    187.77 o 
   0   9  -1      243.77      342.88    221.17 o 
   1   9  -1      712.40      754.79    205.58 o 
   2   9  -1      534.08      584.83    203.36 o 
   3   9  -1      166.37      171.44    279.06 o 
   4   9  -1        6.85       64.57    180.35 o 
   5   9  -1      522.93      532.88    165.51 o 
   6   9  -1       17.01       45.27    131.36 o 
   7   9  -1      186.16      336.21    187.77 o 
   8   9  -1        5.03      115.78    201.13 o 
   1  10  -1       67.94      141.01    210.04 o 
   2  10  -1       69.94      154.37    213.00 o 
   3  10  -1      196.53      299.10    197.42 o 
   4  10  -1       29.54      102.42    181.09 o 
   5  10  -1      121.70      276.09    154.37 o 
   2   0   0        1.83       54.92     14.10 o 
   4   0   0    23157.83    23598.20    715.46 o 
   6   0   0       12.20       45.27     41.56 o 
   8   0   0     1893.69     1927.43     97.97 o 
  10   0   0       94.68       60.12     76.44 o 
  12   0   0     3677.98     3772.48     77.19 o 
  14   0   0       47.93       47.50     69.02 o 
  16   0   0     1478.97     1294.35    141.01 o 
   1   1   0     8210.51     7637.72    288.71 o 
   2   1   0    24356.23    24152.60    444.56 o 
   3   1   0     1079.99     1136.27     48.24 o 
   4   1   0       32.52       53.44     34.88 o 
   5   1   0     3690.17     4062.67    190.74 o 
   6   1   0    22904.18    24505.14    350.31 o 
   7   1   0       78.00      122.46     44.53 o 
   8   1   0        0.62        6.68    104.65 o 
   9   1   0      274.64      261.99     96.48 o 
  10   1   0    12002.05    11950.50    268.67 o 
  11   1   0      322.20      312.46     89.06 o 
  12   1   0        3.80        4.45    206.32 o 
  13   1   0      251.72      322.85    120.97 o 
  14   1   0     2158.31     2211.68    196.68 o 
  15   1   0       44.49      100.94    167.73 o 
  16   1   0       19.41       48.24    129.88 o 
   0   2   0   137623.13   121206.84   1442.05 o 
   1   2   0     1588.28     1453.92     82.38 o 
   2   2   0        0.27       40.82     40.82 o 
   3   2   0     2199.58     2390.55     63.83 o 
   4   2   0    28871.32    30674.84    454.21 o 
   5   2   0        6.04       25.23     46.01 o 
   6   2   0       26.66       31.17     40.82 o 
   7   2   0     6659.45     7251.79    145.47 o 
   8   2   0      162.48      155.86     72.73 o 
   9   2   0      799.58      751.08     89.06 o 
  10   2   0       58.41      104.65     93.51 o 
  11   2   0        1.59       68.28    125.43 o 
  12   2   0     5420.74     5353.31    270.89 o 
  13   2   0     1068.29     1016.04    156.60 o 
  14   2   0        6.35        9.65    109.84 o 
  15   2   0        2.62       71.25    175.15 o 
   1   3   0     4247.60     3972.12    161.05 o 
   2   3   0     5448.18     5791.93    244.18 o 
   3   3   0     5992.17     6005.68    324.33 o 
   4   3   0        0.61       57.15     46.76 o 
   5   3   0      148.16      175.90     52.69 o 
   6   3   0     9121.36     9619.33    247.89 o 
   7   3   0     1022.13      998.23     71.99 o 
   8   3   0        1.44       76.44     47.50 o 
   9   3   0     1203.37     1183.03     93.51 o 
  10   3   0     5602.17     5524.75    257.53 o 
  11   3   0      316.90      303.55    117.26 o 
  12   3   0        2.27       57.89    142.50 o 
  13   3   0      799.57      841.63    238.98 o 
  14   3   0     1866.11     1663.96    139.53 o 
  15   3   0      196.39      305.78    148.44 o 
   0   4   0    10570.68    10170.77    221.17 o 
   1   4   0     2082.49     2073.64    101.68 o 
   2   4   0        0.19       16.33     61.60 o 
   3   4   0     7105.26     7029.14    279.80 o 
   4   4   0    10105.94     9910.26    305.78 o 
   5   4   0      113.51      165.51     60.86 o 
   6   4   0       11.29       32.66     89.06 o 
   7   4   0     6483.55     6236.50    233.79 o 
   8   4   0        5.50       46.76     90.55 o 
   9   4   0     2509.40     2519.68    116.52 o 
  10   4   0       51.32      106.87    151.40 o 
  11   4   0       47.72       66.80    221.91 o 
  12   4   0      586.43      648.66    147.69 o 
  13   4   0     1050.86      990.06    171.44 o 
  14   4   0       21.67      109.84    175.90 o 
   1   5   0     3889.73     3609.94    150.66 o 
   2   5   0     1133.69     1155.57    107.62 o 
   3   5   0     3665.01     3512.71    195.19 o 
   4   5   0        6.32        0.00     51.95 o 
   5   5   0       41.63       66.80    103.90 o 
   6   5   0     2070.05     2092.19    101.68 o 
   7   5   0     3270.11     3108.23    161.05 o 
   8   5   0       18.33       12.62    123.94 o 
   9   5   0     3763.72     3803.65    242.69 o 
  10   5   0     2382.11     2279.22    164.76 o 
  11   5   0      253.29      319.88    166.99 o 
  12   5   0        1.69      -45.27    183.32 o 
  13   5   0      520.69      567.76    210.78 o 
  14   5   0       30.50       59.37    190.74 o 
   0   6   0      262.19      321.36     40.08 o 
   1   6   0     1350.78     1445.01    166.99 o 
   2   6   0        0.57       -1.48     97.97 o 
   3   6   0    13395.04    13504.62    528.43 o 
   4   6   0     3040.36     3092.64    253.08 o 
   5   6   0      470.40      477.22     97.22 o 
   6   6   0        0.36       59.37     95.00 o 
   7   6   0     4179.91     4116.10    183.32 o 
   8   6   0        1.89       68.28    126.17 o 
   9   6   0      246.99      267.18    132.11 o 
  10   6   0       13.10       98.71    119.49 o 
  11   6   0      425.83      445.31    175.90 o 
  12   6   0        0.32       34.14    157.34 o 
  13   6   0      386.68      448.27    272.38 o 
   1   7   0     2027.42     2050.63    141.01 o 
   2   7   0      500.70      550.69    114.29 o 
   3   7   0     2941.36     2859.60    147.69 o 
   4   7   0       14.85       46.01    123.94 o 
   5   7   0      197.78      247.89    141.01 o 
   6   7   0      148.56      234.53    164.02 o 
   7   7   0     2166.07     2326.72    178.86 o 
   8   7   0       10.29      -21.52    202.61 o 
   9   7   0      577.90      564.80    172.93 o 
  10   7   0       13.81      109.84    212.26 o 
  11   7   0      303.94      236.75    184.06 o 
  12   7   0        0.01      146.21    121.72 o 
   0   8   0      369.54      483.16    126.91 o 
   1   8   0      254.63      328.78    161.05 o 
   2   8   0        3.45      109.84    172.93 o 
   3   8   0     1745.66     1781.22    186.29 o 
   4   8   0      207.51      183.32    138.79 o 
   5   8   0        2.51       80.90    146.21 o 
   6   8   0        0.30       31.91    134.33 o 
   7   8   0     1381.74     1314.39    110.58 o 
   8   8   0      391.12      310.97    143.24 o 
   9   8   0     1277.94     1263.92    207.81 o 
  10   8   0        0.26      160.31    177.38 o 
   1   9   0      514.71      531.40    280.54 o 
   2   9   0      211.63      134.33    241.21 o 
   3   9   0      475.37      477.22    192.22 o 
   4   9   0        7.37      100.19    177.38 o 
   5   9   0        0.06       52.69    167.73 o 
   6   9   0      203.39      428.24    180.35 o 
   7   9   0      439.82      518.78    230.07 o 
   8   9   0        5.02       69.76    167.73 o 
   0  10   0      364.49      437.14    152.89 o 
   1  10   0       43.85      164.76    179.61 o 
   2  10   0        7.96       69.02    286.48 o 
   3  10   0      423.81      345.85    217.46 o 
   4  10   0      149.03      166.25    169.96 o 
   5  10   0        6.30       20.78    134.33 o 
   1   1   1     7304.96     6615.75    362.18 o 
   2   1   1    19220.82    19956.35    414.13 o 
   3   1   1      386.97      449.02     48.24 o 
   4   1   1    12803.35    13142.44    315.42 o 
   5   1   1     4203.52     4397.39    152.89 o 
   6   1   1     2990.05     2944.21    160.31 o 
   7   1   1      593.82      648.66    101.68 o 
   8   1   1      823.69      758.50     86.09 o 
   9   1   1      184.20      172.93     41.56 o 
  10   1   1      277.12      281.28     88.32 o 
  11   1   1      353.72      281.28    151.40 o 
  12   1   1     1019.94     1040.53    147.69 o 
  13   1   1       73.65      178.86    121.72 o 
  14   1   1     1691.48     1621.65    175.90 o 
  15   1   1       82.24      106.87    152.15 o 
  16   1   1      124.16      128.40    139.53 o 
   1   2   1      342.66      452.73    103.90 o 
   2   2   1      504.38      460.15     46.76 o 
   3   2   1      566.55      697.64     61.60 o 
   4   2   1     7788.73     8529.08    202.61 o 
   5   2   1      894.53     1001.19     96.48 o 
   6   2   1     7282.34     7926.43    210.78 o 
   7   2   1     2288.21     2253.99    150.66 o 
   8   2   1     9038.42     8978.09    208.55 o 
   9   2   1      524.48      541.05     66.05 o 
  10   2   1     3181.68     3071.86    109.10 o 
  11   2   1      775.85      761.47     86.83 o 
  12   2   1     2505.41     2348.24    171.44 o 
  13   2   1     1004.03      917.33    124.69 o 
  14   2   1      145.85      158.83    160.31 o 
  15   2   1      114.96      183.32     92.03 o 
   1   3   1     3444.52     2788.35    238.98 o 
   2   3   1    10074.17     9902.10    401.52 o 
   3   3   1     2768.23     2949.40    143.24 o 
   4   3   1     1933.49     1969.73     95.74 o 
   5   3   1     6118.64     6004.20    202.61 o 
   6   3   1     3018.92     3071.12    178.86 o 
   7   3   1     2705.58     2489.26    218.20 o 
   8   3   1      467.04      564.80    117.26 o 
   9   3   1     1195.24     1100.65    201.87 o 
  10   3   1       20.21       44.53    108.36 o 
  11   3   1      371.87      460.89    155.86 o 
  12   3   1       18.00       83.12    198.16 o 
  13   3   1      191.02      212.26    110.58 o 
  14   3   1      908.79      895.06    170.70 o 
  15   3   1      351.13      297.61    251.60 o 
   1   4   1     3449.75     3486.74    175.15 o 
   2   4   1      117.84      173.67     73.48 o 
   3   4   1     2289.13     2236.92    161.05 o 
   4   4   1     1042.52     1010.10     84.61 o 
   5   4   1     1797.37     1904.42    130.62 o 
   6   4   1      863.93      850.53    104.65 o 
   7   4   1     1655.71     1314.39    207.07 o 
   8   4   1     3266.05     3089.68    189.25 o 
   9   4   1     1807.24     1671.38    234.53 o 
  10   4   1     3338.77     3051.82    304.29 o 
  11   4   1     1007.83     1151.86    187.77 o 
  12   4   1      924.17      885.41    190.74 o 
  13   4   1      702.18      646.43    176.64 o 
  14   4   1      342.56      296.87    198.16 o 
   1   5   1     3949.93     3586.19    204.10 o 
   2   5   1     1082.26     1117.72    139.53 o 
   3   5   1     1319.03     1456.15    145.47 o 
   4   5   1      356.78      394.84     93.51 o 
   5   5   1     5037.56     5078.70    265.70 o 
   6   5   1      699.01      664.25    131.36 o 
   7   5   1     3997.16     3643.34    287.96 o 
   8   5   1     3358.99     3218.81    124.69 o 
   9   5   1     2380.68     2397.23    161.79 o 
  10   5   1        5.51       -1.48    112.81 o 
  11   5   1      622.34      734.01    199.65 o 
  12   5   1        0.87       54.18    187.03 o 
  13   5   1       58.36      128.40    218.20 o 
  14   5   1       53.91       85.35    213.75 o 
   1   6   1     2300.69     2345.27    172.93 o 
   2   6   1      164.55      188.51     95.00 o 
   3   6   1     6842.60     6515.56    388.90 o 
   4   6   1      220.48      183.32    135.08 o 
   5   6   1     1830.27     1706.26    234.53 o 
   6   6   1       11.35       38.59    113.55 o 
   7   6   1     1298.06     1097.68    285.74 o 
   8   6   1      184.76      141.76    163.28 o 
   9   6   1       10.47       98.71    179.61 o 
  10   6   1       27.95       30.43    240.46 o 
  11   6   1      684.38      533.62    180.35 o 
  12   6   1       80.74      126.17    242.69 o 
  13   6   1      166.12      250.11    213.75 o 
   1   7   1     2257.77     2167.89    129.88 o 
   2   7   1       93.00      150.66    166.25 o 
   3   7   1     1443.07     1420.52    144.72 o 
   4   7   1       97.65      155.86    114.29 o 
   5   7   1     2185.44     2179.03    169.96 o 
   6   7   1       58.81       93.51     97.22 o 
   7   7   1     1715.86     1784.19     92.03 o 
   8   7   1      690.24      703.58    176.64 o 
   9   7   1      579.50      502.45    161.79 o 
  10   7   1       64.71      178.86    150.66 o 
  11   7   1      542.02      499.48    203.36 o 
  12   7   1       86.95      156.60    262.73 o 
   1   8   1      612.65      575.19    208.55 o 
   2   8   1       71.26      175.15    169.22 o 
   3   8   1      897.82      845.34    222.65 o 
   4   8   1       19.85       28.94    190.00 o 
   5   8   1      552.58      591.51    178.12 o 
   6   8   1      103.91      185.54    146.95 o 
   7   8   1      503.64      611.55    146.95 o 
   8   8   1       29.61      151.40    171.44 o 
   9   8   1     1115.58      829.01    255.31 o 
  10   8   1      866.92      727.33    217.46 o 
   1   9   1      723.62      747.37    185.54 o 
   2   9   1      529.85      539.56    201.87 o 
   3   9   1      233.20      181.83    160.31 o 
   4   9   1        8.69       86.83    143.98 o 
   5   9   1      542.58      452.73    226.36 o 
   6   9   1       16.97      112.81    201.87 o 
   7   9   1      180.20      194.45    174.41 o 
   8   9   1        7.03       19.30    164.76 o 
   1  10   1       70.90       92.77    228.59 o 
   2  10   1       64.62      201.13    257.53 o 
   3  10   1      241.30      338.43    244.18 o 
   4  10   1       25.04      109.10    179.61 o 
   5  10   1      130.66      190.74    160.31 o 
   1   1   2     4514.67     4522.07    209.29 o 
   2   1   2     4839.11     4761.80    244.92 o 
   3   1   2      655.26      588.54     58.63 o 
   4   1   2    35937.95    36850.48    785.22 o 
   5   1   2     1890.39     2330.43    200.39 o 
   6   1   2      828.74      908.42     66.80 o 
   7   1   2      627.81      667.96     57.89 o 
   8   1   2    13461.26    13625.59    258.28 o 
   9   1   2      213.43      229.33     84.61 o 
  10   1   2      861.69      837.92    120.97 o 
  11   1   2      112.01       69.76     99.45 o 
  12   1   2     3336.79     3298.23    186.29 o 
  13   1   2       10.53       65.31    126.17 o 
  14   1   2      327.03      339.92    146.95 o 
  15   1   2       84.15      145.47    155.86 o 
  16   1   2       82.89      118.01     99.45 o 
   1   2   2     1719.15     2364.57    321.36 o 
   2   2   2    26092.50    25965.74    758.50 o 
   3   2   2      598.16      568.51     28.94 o 
   4   2   2     3467.83     3644.08    183.32 o 
   5   2   2     5102.31     5024.53    172.93 o 
   6   2   2     1619.71     1528.88     70.51 o 
   7   2   2      371.75      356.24     44.53 o 
   8   2   2      188.45      169.22     83.87 o 
   9   2   2      452.93      435.66    116.52 o 
  10   2   2       23.14       40.08    133.59 o 
  11   2   2      736.37      673.89    109.84 o 
  12   2   2      517.38      504.68    111.33 o 
  13   2   2       14.27       36.37     97.22 o 
  14   2   2     1032.04     1056.86    214.49 o 
  15   2   2      129.45      177.38    146.21 o 
   1   3   2     1274.52     1306.97    126.91 o 
   2   3   2       38.61       90.55     53.44 o 
   3   3   2     1306.55     1318.85    112.81 o 
   4   3   2     7373.33     7564.99    176.64 o 
   5   3   2     3984.29     3840.01    133.59 o 
   6   3   2      687.91      706.55    119.49 o 
   7   3   2     2433.04     2471.44    155.11 o 
   8   3   2     4030.64     3990.68    190.74 o 
   9   3   2     1637.98     1637.24    106.87 o 
  10   3   2      744.29      777.80    100.19 o 
  11   3   2      454.38      517.30    158.83 o 
  12   3   2     2553.73     2556.05    147.69 o 
  13   3   2       87.07      124.69    141.76 o 
  14   3   2       66.39      132.85    195.93 o 
  15   3   2      161.86      166.99    118.75 o 
   1   4   2     3927.02     4044.85    191.48 o 
   2   4   2     4980.56     4610.39    110.58 o 
   3   4   2     1785.01     1853.21    105.39 o 
   4   4   2     3429.99     3549.82    121.72 o 
   5   4   2     6288.23     5770.41    360.70 o 
   6   4   2     1311.35     1283.22     68.28 o 
   7   4   2     1230.09     1056.12    167.73 o 
   8   4   2      129.23       97.97    118.75 o 
   9   4   2      351.44      332.49    106.13 o 
  10   4   2      182.61      192.97    112.81 o 
  11   4   2     1139.91     1013.07    241.21 o 
  12   4   2      315.65      292.42    192.97 o 
  13   4   2       26.79      151.40    148.44 o 
  14   4   2      730.99      667.22    232.30 o 
   1   5   2     2434.71     2287.38    121.72 o 
   2   5   2       55.71       95.00     63.08 o 
   3   5   2     1894.21     1890.32    101.68 o 
   4   5   2      390.03      434.91     86.09 o 
   5   5   2     4380.02     4024.82    254.57 o 
   6   5   2        2.39       26.72     91.29 o 
   7   5   2     3413.92     3077.80    218.94 o 
   8   5   2      963.94      963.34    126.17 o 
   9   5   2      960.04      752.57    214.49 o 
  10   5   2       20.76       69.02    181.83 o 
  11   5   2      832.25      896.55    232.30 o 
  12   5   2      523.15      515.07    157.34 o 
  13   5   2      346.78      326.56    253.08 o 
  14   5   2      315.46      288.71    169.96 o 
   1   6   2     2703.07     2644.37    203.36 o 
   2   6   2      944.74      944.05    135.08 o 
   3   6   2      979.03      688.74    159.57 o 
   4   6   2      195.01      256.79     89.80 o 
   5   6   2     3164.14     3142.37    155.86 o 
   6   6   2      270.28      310.97    159.57 o 
   7   6   2      684.99      673.89    110.58 o 
   8   6   2      455.96      402.26    133.59 o 
   9   6   2     1476.95      998.97    262.73 o 
  10   6   2        1.89       43.05    151.40 o 
  11   6   2      406.12      418.59    152.15 o 
  12   6   2        5.49       39.34    175.90 o 
  13   6   2      116.43      102.42    195.93 o 
   1   7   2     1468.86     1609.78    155.86 o 
   2   7   2      313.29      390.38    142.50 o 
   3   7   2      242.76      276.09    122.46 o 
   4   7   2        7.46       91.29    105.39 o 
   5   7   2     2229.63     2282.93    178.86 o 
   6   7   2      285.63      302.81    143.24 o 
   7   7   2     1153.68     1018.26    153.63 o 
   8   7   2      326.57      348.08    121.72 o 
   9   7   2      286.01      289.45    180.35 o 
  10   7   2       17.03        8.16    166.99 o 
  11   7   2      564.71      440.11    218.94 o 
  12   7   2        2.70       48.98    151.40 o 
   1   8   2      916.89      962.60    178.86 o 
   2   8   2        9.63      105.39    158.08 o 
   3   8   2      982.01     1109.55    132.11 o 
   4   8   2       21.85       94.26    145.47 o 
   5   8   2     1029.52     1035.33    188.51 o 
   6   8   2       55.68      134.33    142.50 o 
   7   8   2      146.41      336.21    143.98 o 
   8   8   2       74.40      118.75    135.82 o 
   9   8   2       63.37      148.44    142.50 o 
  10   8   2       32.07       76.44    213.00 o 
   1   9   2      583.65      584.83    176.64 o 
   2   9   2        4.17      100.19    201.87 o 
   3   9   2       96.42       93.51    229.33 o 
   4   9   2       54.30       95.74    215.97 o 
   5   9   2      559.19      598.94    175.15 o 
   6   9   2      108.54      112.07    205.58 o 
   7   9   2       71.96       69.76    280.54 o 
   8   9   2       20.87       36.37    187.03 o 
   1  10   2      110.39      211.52    256.05 o 
   2  10   2      236.66      249.37    214.49 o 
   3  10   2      137.71      260.50    275.35 o 
   4  10   2       40.07      182.58    218.94 o 
   5  10   2      125.92      160.31    255.31 o 
   1   1   3     2206.64     2081.06     62.34 o 
   2   1   3     1824.85     1808.68    100.94 o 
   3   1   3     2575.56     2691.13    105.39 o 
   4   1   3    21117.46    21465.19    696.90 o 
   5   1   3      795.26      731.78     63.08 o 
   6   1   3      524.49      431.20     51.95 o 
   7   1   3      319.89      351.79     83.87 o 
   8   1   3      481.13      546.24     67.54 o 
   9   1   3      337.27      443.08     94.26 o 
  10   1   3      265.20      253.82    158.83 o 
  11   1   3       33.89       56.41    136.56 o 
  12   1   3      170.71      191.48     89.06 o 
  13   1   3       49.37      142.50    152.15 o 
  14   1   3       35.93      107.62    123.20 o 
  15   1   3       28.43       92.77     92.03 o 
   1   2   3    17695.21    16607.65    630.11 o 
   2   2   3     9616.79     9844.21    327.30 o 
   3   2   3     2788.54     2780.93    135.08 o 
   4   2   3      398.93      407.45     55.66 o 
   5   2   3     4926.39     5490.61    212.26 o 
   6   2   3     6464.02     6173.41    150.66 o 
   7   2   3     2173.23     2091.45    151.40 o 
   8   2   3      287.54      332.49     87.58 o 
   9   2   3      838.32      869.09    123.20 o 
  10   2   3     8646.65     8197.32    244.92 o 
  11   2   3      188.24      199.65     76.44 o 
  12   2   3      420.39      418.59     74.96 o 
  13   2   3      390.00      254.57    221.91 o 
  14   2   3     1738.76     1661.73    146.95 o 
  15   2   3       54.64      124.69     98.71 o 
   1   3   3     1438.98     1687.71    103.90 o 
   2   3   3     1581.20     1522.94    120.23 o 
   3   3   3     6011.95     6241.69    305.03 o 
   4   3   3     6079.49     6114.04    187.03 o 
   5   3   3      684.21      829.75    106.13 o 
   6   3   3     1076.55     1156.31     85.35 o 
   7   3   3     2088.14     2189.42    138.79 o 
   8   3   3     2046.14     1962.31    126.91 o 
   9   3   3     2858.48     2966.47    105.39 o 
  10   3   3      194.30      171.44    138.79 o 
  11   3   3      446.02      365.89    136.56 o 
  12   3   3      375.82      326.56    156.60 o 
  13   3   3      412.79      449.76    232.30 o 
  14   3   3      219.57      240.46    126.17 o 
  15   3   3       16.75      117.26    135.82 o 
   1   4   3     3632.49     3460.76    158.83 o 
   2   4   3     1449.03     1471.73     87.58 o 
   3   4   3     8672.39     8837.08    382.96 o 
   4   4   3     2585.03     2589.45     91.29 o 
   5   4   3     3137.20     3163.89    149.92 o 
   6   4   3     2523.44     2401.68    115.78 o 
   7   4   3     4585.75     4568.09    131.36 o 
   8   4   3      202.08      188.51    118.01 o 
   9   4   3      975.02     1220.14    122.46 o 
  10   4   3     1357.71     1277.28    132.11 o 
  11   4   3      206.66      304.29    122.46 o 
  12   4   3      168.11      208.55    132.85 o 
  13   4   3     1169.29      961.86    172.18 o 
  14   4   3      225.76      318.39    163.28 o 
   1   5   3     1988.92     2063.99    188.51 o 
   2   5   3      202.87      239.72     99.45 o 
   3   5   3     7779.55     7657.02    214.49 o 
   4   5   3      322.56      339.17    103.16 o 
   5   5   3        0.83       17.81     77.93 o 
   6   5   3       41.18       77.19    121.72 o 
   7   5   3     2460.28     2645.85    149.92 o 
   8   5   3       15.87       48.24    125.43 o 
   9   5   3      352.21      385.93    120.97 o 
  10   5   3       45.45       83.87    162.54 o 
  11   5   3      339.38      289.45    138.79 o 
  12   5   3        5.76       28.20    157.34 o 
  13   5   3      714.85      751.82    145.47 o 
  14   5   3      110.19       82.38    253.08 o 
   1   6   3     1423.07     1531.85    160.31 o 
   2   6   3       37.45       55.66     95.00 o 
   3   6   3     2393.63     2557.54    175.15 o 
   4   6   3       85.79       96.48     97.97 o 
   5   6   3      679.79      675.38    172.93 o 
   6   6   3       66.26       96.48    105.39 o 
   7   6   3     2593.80     2581.28    178.86 o 
   8   6   3      202.06      247.89    181.09 o 
   9   6   3     4322.51     4398.87    312.46 o 
  10   6   3      163.52      145.47    173.67 o 
  11   6   3       66.10       74.22    166.99 o 
  12   6   3        3.02       18.55    143.24 o 
  13   6   3      840.79      787.45    299.84 o 
   1   7   3     1112.02     1294.35    190.00 o 
   2   7   3       16.35       61.60    162.54 o 
   3   7   3     2123.42     1933.37    169.96 o 
   4   7   3       24.96       -5.94    154.37 o 
   5   7   3       36.79       46.01    138.79 o 
   6   7   3        8.73       -0.74    115.04 o 
   7   7   3     1652.71     1638.72    142.50 o 
   8   7   3     1323.15     1176.35    137.30 o 
   9   7   3      566.25      412.65    201.13 o 
  10   7   3        7.96       42.30    181.83 o 
  11   7   3       42.35      121.72    199.65 o 
  12   7   3        3.33       95.00    154.37 o 
   1   8   3      538.69      636.79    168.47 o 
   2   8   3      153.32      181.83    168.47 o 
   3   8   3     2929.93     2818.78    264.96 o 
   4   8   3       32.46       74.96    130.62 o 
   5   8   3      106.00       80.90    139.53 o 
   6   8   3      265.11      434.91    172.18 o 
   7   8   3      729.37      677.61     86.09 o 
   8   8   3      151.94      154.37    112.07 o 
   9   8   3      181.38      290.93    252.34 o 
  10   8   3        1.59       86.83    175.15 o 
   1   9   3      489.39      567.02    201.13 o 
   2   9   3        5.17      -14.10    169.22 o 
   3   9   3      553.47      490.58    218.20 o 
   4   9   3       98.81      155.86    171.44 o 
   5   9   3       58.80      270.89    184.80 o 
   6   9   3       65.67      175.90    127.65 o 
   7   9   3      693.87      686.51    176.64 o 
   8   9   3       59.73      158.08    142.50 o 
   1  10   3      134.21      207.81    204.10 o 
   2  10   3      317.07      426.01    260.50 o 
   3  10   3      374.65      457.92    315.42 o 
   4  10   3       43.95      129.14    307.26 o 
   5  10   3        1.82       80.90    174.41 o 
   1   1   4     2027.87     1930.40    162.54 o 
   2   1   4    44897.21    45778.84   1472.48 o 
   3   1   4     2028.69     2052.11     63.08 o 
   4   1   4      472.28      518.04     70.51 o 
   5   1   4     1913.82     1925.94     77.93 o 
   6   1   4    15989.11    16610.62    341.40 o 
   7   1   4      315.75      333.98     74.22 o 
   8   1   4     8151.26     8194.36    227.85 o 
   9   1   4      253.92      290.19     80.15 o 
  10   1   4    11830.16    11828.79    329.53 o 
  11   1   4      271.92      294.64    123.20 o 
  12   1   4     2220.10     2144.14    123.20 o 
  13   1   4       97.73      141.76    155.86 o 
  14   1   4      510.99      592.26    165.51 o 
  15   1   4       12.08        4.45    178.12 o 
   1   2   4    26563.25    27822.66    598.19 o 
   2   2   4     1430.01     1338.88     65.31 o 
   3   2   4     1092.22     1335.92    129.88 o 
   4   2   4     9514.07     9969.64    162.54 o 
   5   2   4      240.51      522.49     89.80 o 
   6   2   4     5149.42     5296.90    126.91 o 
   7   2   4     1185.04     1394.55    112.07 o 
   8   2   4     1059.41     1079.86    112.07 o 
   9   2   4      537.05      575.19     72.73 o 
  10   2   4      368.31      294.64    109.84 o 
  11   2   4      101.08       66.80     49.73 o 
  12   2   4      461.54      445.31    128.40 o 
  13   2   4      344.24      397.06    121.72 o 
  14   2   4      364.87      368.86    194.45 o 
  15   2   4       22.93       77.19     83.87 o 
   1   3   4     5207.82     5514.36    271.64 o 
   2   3   4     8366.38     8526.85    312.46 o 
   3   3   4     3904.41     4076.03    195.19 o 
   4   3   4     3622.48     3454.82    109.10 o 
   5   3   4     5540.60     6054.66    341.40 o 
   6   3   4    13626.37    14188.16    462.38 o 
   7   3   4     2438.30     2619.14    146.95 o 
   8   3   4     7291.90     7518.23    227.85 o 
   9   3   4     3043.37     2901.90    257.53 o 
  10   3   4     6815.06     6862.15    181.83 o 
  11   3   4      896.90      919.55    115.78 o 
  12   3   4      505.27      556.63    192.97 o 
  13   3   4      373.38      375.54    162.54 o 
  14   3   4      121.48      181.09    181.09 o 
  15   3   4      476.60      428.24    174.41 o 
   1   4   4     3301.33     3146.08    103.16 o 
   2   4   4     5002.13     5082.42    221.17 o 
   3   4   4     6801.45     7105.58    343.63 o 
   4   4   4     5664.88     5625.69    190.74 o 
   5   4   4      450.67      656.08    161.79 o 
   6   4   4      419.15      372.57     86.83 o 
   7   4   4     4137.62     4145.79    173.67 o 
   8   4   4      570.29      532.14    124.69 o 
   9   4   4      830.42      701.36    121.72 o 
  10   4   4      542.92      600.42    155.11 o 
  11   4   4      884.61      822.33    200.39 o 
  12   4   4      217.57      336.95    171.44 o 
  13   4   4      616.41      695.42    246.40 o 
  14   4   4        4.41       86.83    236.01 o 
   1   5   4     4752.68     4607.42    240.46 o 
   2   5   4       14.01       43.05     91.29 o 
   3   5   4     5215.76     5627.91    301.32 o 
   4   5   4     1273.31     1347.79     75.70 o 
   5   5   4     3631.79     3635.92    177.38 o 
   6   5   4     4874.80     4895.39    242.69 o 
   7   5   4     2034.35     1745.60    192.22 o 
   8   5   4      859.96      926.98    138.79 o 
   9   5   4     1391.62     1352.24    115.04 o 
  10   5   4      513.99      429.72    155.86 o 
  11   5   4      910.72      852.02    177.38 o 
  12   5   4      219.80      309.49    164.02 o 
  13   5   4      471.50      413.39    198.90 o 
  14   5   4      499.73      407.45    197.42 o 
   1   6   4     1870.73     1851.73    204.10 o 
   2   6   4      138.32       88.32    100.19 o 
   3   6   4     2111.42     1993.48    129.14 o 
   4   6   4      417.98      383.70    122.46 o 
   5   6   4      740.60      667.22    170.70 o 
   6   6   4       25.17       87.58     92.03 o 
   7   6   4     1898.90     1998.68    176.64 o 
   8   6   4        7.82       86.83    125.43 o 
   9   6   4     3497.13     3275.96    256.79 o 
  10   6   4       95.35       66.05    141.01 o 
  11   6   4      651.36      532.88    227.85 o 
  12   6   4        3.18       67.54    198.16 o 
  13   6   4      383.97      492.06    308.00 o 
   1   7   4     2186.02     2234.69    204.84 o 
   2   7   4       45.65      114.29    123.94 o 
   3   7   4     1301.71     1542.24    241.95 o 
   4   7   4       11.22       34.88    139.53 o 
   5   7   4     1678.70     1819.81    197.42 o 
   6   7   4      342.16      397.06     86.83 o 
   7   7   4     1359.46     1257.99    134.33 o 
   8   7   4      453.30      381.48    244.18 o 
   9   7   4     1213.00     1196.39    152.89 o 
  10   7   4       25.90      115.04    217.46 o 
  11   7   4      531.12      542.53    175.90 o 
   1   8   4      717.09      733.27    224.14 o 
   2   8   4      191.28      223.39    192.97 o 
   3   8   4     2296.00     2278.48    265.70 o 
   4   8   4       26.63       82.38    143.98 o 
   5   8   4      429.85      518.78    150.66 o 
   6   8   4       60.73       53.44    161.79 o 
   7   8   4      598.94      614.52    158.83 o 
   8   8   4       38.94       77.93    163.28 o 
   9   8   4      242.11      215.97    204.84 o 
  10   8   4        8.60      111.33    218.94 o 
   1   9   4      392.10      501.71    196.68 o 
   2   9   4      182.29      213.00    171.44 o 
   3   9   4      326.46      380.74    253.82 o 
   4   9   4      289.83      356.24    164.02 o 
   5   9   4      379.24      407.45    144.72 o 
   6   9   4       72.07      211.52    224.14 o 
   7   9   4      657.72      633.08    332.49 o 
   8   9   4      321.30      356.24    204.84 o 
   1  10   4      415.87      454.21    290.19 o 
   2  10   4       23.45       51.21    238.24 o 
   3  10   4      217.70      324.33    222.65 o 
   4  10   4       60.78      199.65    161.05 o 
   5  10   4      174.71      181.09    155.86 o 
   1   1   5     1992.10     2272.54    147.69 o 
   2   1   5    90919.39    89199.05   1761.18 o 
   3   1   5      120.55      134.33     28.94 o 
   4   1   5       15.37       27.46     42.30 o 
   5   1   5     1412.38     1496.97     90.55 o 
   6   1   5     4158.68     4425.59    127.65 o 
   7   1   5       47.97       55.66     80.90 o 
   8   1   5      264.60      291.67     63.83 o 
   9   1   5      327.98      313.20     91.29 o 
  10   1   5      141.22      169.22    121.72 o 
  11   1   5      390.38      374.80    108.36 o 
  12   1   5      236.28      317.65    120.97 o 
  13   1   5       36.60       51.21     87.58 o 
  14   1   5     3101.29     3114.91    236.75 o 
  15   1   5       15.88       12.62    120.97 o 
   1   2   5    19119.27    19961.54    486.87 o 
   2   2   5        9.02       12.62     35.62 o 
   3   2   5     2909.49     3084.48    143.24 o 
   4   2   5     9440.09     9601.52    253.82 o 
   5   2   5     2512.86     2924.17    284.25 o 
   6   2   5     2240.78     2534.53     92.03 o 
   7   2   5      139.97      158.83     47.50 o 
   8   2   5     9008.32     9425.62    159.57 o 
   9   2   5       91.99      103.16     86.83 o 
  10   2   5      160.29      125.43    116.52 o 
  11   2   5      224.65      338.43     91.29 o 
  12   2   5     3363.54     3315.30    128.40 o 
  13   2   5       45.77       21.52    124.69 o 
  14   2   5      101.51      122.46    123.20 o 
  15   2   5      228.64      179.61     90.55 o 
   1   3   5     4869.54     4476.80    333.24 o 
   2   3   5    15099.95    15870.67    345.11 o 
   3   3   5      178.47      224.88     82.38 o 
   4   3   5        3.18        5.94     40.82 o 
   5   3   5     5035.74     4930.27    201.87 o 
   6   3   5      818.08      737.72     83.87 o 
   7   3   5      960.91     1070.96    157.34 o 
   8   3   5     1305.38     1248.34    166.25 o 
   9   3   5      655.96      870.57    183.32 o 
  10   3   5     1059.66     1202.32    155.86 o 
  11   3   5      859.45      955.92    124.69 o 
  12   3   5       53.78       89.06    112.07 o 
  13   3   5       25.21      106.87    172.93 o 
  14   3   5      605.81      552.18    141.01 o 
  15   3   5      317.59      381.48    287.96 o 
   1   4   5     2179.42     1994.22    115.78 o 
   2   4   5       16.74       48.24     74.96 o 
   3   4   5     2658.31     2875.19    177.38 o 
   4   4   5     5934.66     6038.34    155.86 o 
   5   4   5     4039.28     4259.34    220.43 o 
   6   4   5       51.99       66.80    106.87 o 
   7   4   5     2786.10     2743.82    143.98 o 
   8   4   5     1473.21     1528.88    123.20 o 
   9   4   5      651.88      814.17    213.75 o 
  10   4   5        9.14       55.66     99.45 o 
  11   4   5     1635.86     1540.76    130.62 o 
  12   4   5      855.05      872.06    178.86 o 
  13   4   5       31.76       74.22    108.36 o 
  14   4   5       50.33       70.51    139.53 o 
   1   5   5     3825.60     3603.26    158.08 o 
   2   5   5     3903.81     3923.14    175.15 o 
   3   5   5      186.42      180.35    152.15 o 
   4   5   5       29.64       78.67     89.80 o 
   5   5   5     5574.26     5895.84    243.43 o 
   6   5   5     1090.97     1036.82    121.72 o 
   7   5   5      229.90      385.19    170.70 o 
   8   5   5      281.94      313.20    125.43 o 
   9   5   5     1995.51     1923.72    131.36 o 
  10   5   5        8.68        1.48    100.19 o 
  11   5   5      741.32      795.61    129.14 o 
  12   5   5      230.68      221.91    164.76 o 
  13   5   5       70.62       86.83    143.98 o 
  14   5   5        7.64       70.51    191.48 o 
   1   6   5     3202.81     3202.49    199.65 o 
   2   6   5       14.52       69.76    129.88 o 
   3   6   5      676.18      641.24    137.30 o 
   4   6   5       21.26       65.31     60.86 o 
   5   6   5     2480.96     2698.55    224.14 o 
   6   6   5       77.32      131.36    113.55 o 
   7   6   5      659.48      650.89    126.17 o 
   8   6   5      601.73      584.83    179.61 o 
   9   6   5     1625.80     1407.91    201.87 o 
  10   6   5        8.58       60.12    174.41 o 
  11   6   5     1538.52     1428.69    187.77 o 
  12   6   5      112.68      119.49    178.86 o 
  13   6   5        5.04      178.12    184.06 o 
   1   7   5     1574.38     1531.11    172.18 o 
   2   7   5       52.44       76.44    132.85 o 
   3   7   5       14.12       31.17     91.29 o 
   4   7   5       35.00       50.47    118.75 o 
   5   7   5     3365.34     3347.21    240.46 o 
   6   7   5       60.75      144.72    154.37 o 
   7   7   5      187.23      342.14    149.92 o 
   8   7   5       51.85       85.35    145.47 o 
   9   7   5     1380.20     1323.30    199.65 o 
  10   7   5       43.66      128.40    147.69 o 
  11   7   5      437.01      585.58    169.96 o 
   1   8   5     1353.73     1439.82    175.90 o 
   2   8   5       22.10       72.73    191.48 o 
   3   8   5      250.43      248.63    201.13 o 
   4   8   5     1142.85      921.04    161.05 o 
   5   8   5      950.72      936.62    130.62 o 
   6   8   5       45.06      165.51    167.73 o 
   7   8   5      188.53      260.50    172.18 o 
   8   8   5        9.43       78.67    151.40 o 
   9   8   5      303.89      405.23    150.66 o 
  10   8   5       40.05       63.08    207.81 o 
   1   9   5       89.79      159.57    201.13 o 
   2   9   5      211.69      257.53    164.76 o 
   3   9   5       41.86      118.75    237.50 o 
   4   9   5        8.80       79.41    146.95 o 
   5   9   5     1020.63     1067.25    245.66 o 
   6   9   5       18.82       78.67    180.35 o 
   7   9   5      371.97      457.18    159.57 o 
   8   9   5      238.20      162.54    166.25 o 
   1  10   5      693.78      715.46    305.03 o 
   2  10   5       66.56      124.69    328.78 o 
   3  10   5      103.95      117.26    169.22 o 
   4  10   5      369.01      444.56    316.91 o 
   1   1   6      376.99      454.21     48.24 o 
   2   1   6     6537.60     6136.30    261.25 o 
   3   1   6      961.26      906.94     58.63 o 
   4   1   6      220.11      219.68     57.15 o 
   5   1   6      616.12      529.91    120.23 o 
   6   1   6    17899.26    18888.36    332.49 o 
   7   1   6      171.24      198.90     45.27 o 
   8   1   6     2504.56     2484.80     83.87 o 
   9   1   6      772.02      733.27    101.68 o 
  10   1   6    11956.21    12141.99    222.65 o 
  11   1   6      197.42      229.33     81.64 o 
  12   1   6     1293.76     1141.47    149.92 o 
  13   1   6       40.34      108.36    133.59 o 
  14   1   6      177.92      118.75    131.36 o 
  15   1   6       22.37       39.34    161.05 o 
   1   2   6    10143.53    10172.25    308.00 o 
   2   2   6     8485.68     8593.65    324.33 o 
   3   2   6     4369.95     4375.86    233.79 o 
   4   2   6    18885.98    19968.96    443.82 o 
   5   2   6     5392.33     5468.35    302.07 o 
   6   2   6      829.05      822.33     53.44 o 
   7   2   6     1214.10     1099.16     76.44 o 
   8   2   6      380.79      412.65    103.90 o 
   9   2   6      154.87      143.98    132.11 o 
  10   2   6     1106.76     1177.09     89.80 o 
  11   2   6      384.42      395.58    178.86 o 
  12   2   6     1518.24     1419.04    147.69 o 
  13   2   6       62.50       69.02    115.04 o 
  14   2   6      924.65      955.18    230.07 o 
  15   2   6       72.57      144.72    138.79 o 
   1   3   6       25.63      187.77    133.59 o 
   2   3   6      128.21      106.13     48.98 o 
   3   3   6     8404.08     8372.48    199.65 o 
   4   3   6     2008.16     1831.69     94.26 o 
   5   3   6      386.13      392.61     68.28 o 
   6   3   6     9282.25     9484.26    243.43 o 
   7   3   6     1335.65     1181.54    160.31 o 
   8   3   6     3450.92     3601.78    162.54 o 
   9   3   6      224.29      314.68    127.65 o 
  10   3   6     3002.21     2890.77    212.26 o 
  11   3   6      205.04      178.86    126.17 o 
  12   3   6      323.84      357.73    152.89 o 
  13   3   6      402.03      437.88    192.97 o 
  14   3   6      512.77      496.52    184.80 o 
  15   3   6      221.07      267.18    233.79 o 
   1   4   6     2164.42     2458.83    322.85 o 
   2   4   6     8227.74     8823.72    269.41 o 
   3   4   6     3233.90     2466.99    330.27 o 
   4   4   6     3767.99     3726.46    111.33 o 
   5   4   6     3302.79     3138.66    146.95 o 
   6   4   6      128.99       64.57     95.74 o 
   7   4   6     3779.40     4214.07    359.95 o 
   8   4   6       16.59       40.08     74.22 o 
   9   4   6     1998.23     1644.66    240.46 o 
  10   4   6       67.42       89.80    166.99 o 
  11   4   6      565.16      542.53    129.88 o 
  12   4   6      102.27      154.37    202.61 o 
  13   4   6      332.20      279.80    168.47 o 
  14   4   6      115.63      186.29    104.65 o 
   1   5   6     1698.49     1475.44    169.22 o 
   2   5   6      221.89      221.91     72.73 o 
   3   5   6     3405.86     3137.17    153.63 o 
   4   5   6      681.05      684.29     86.09 o 
   5   5   6     1213.74     1088.77    218.20 o 
   6   5   6     2147.76     2116.68    155.11 o 
   7   5   6      500.16      772.60    155.11 o 
   8   5   6      719.10      716.94    133.59 o 
   9   5   6      884.10      876.51    125.43 o 
  10   5   6      244.86      299.84    115.04 o 
  11   5   6       83.03      139.53    166.25 o 
  12   5   6      257.31      296.13    120.97 o 
  13   5   6     1335.64     1191.93    253.82 o 
   1   6   6     1722.35     1723.33    213.00 o 
   2   6   6      125.00      106.87    141.76 o 
   3   6   6     3216.50     2778.70    267.93 o 
   4   6   6      166.17      192.22    112.07 o 
   5   6   6     1133.68     1086.54    110.58 o 
   6   6   6      152.45      216.72    103.90 o 
   7   6   6     1828.64     1865.09    160.31 o 
   8   6   6      270.41      276.09    170.70 o 
   9   6   6      833.84      900.26    147.69 o 
  10   6   6       25.90      114.29    149.92 o 
  11   6   6      835.09      716.94    230.82 o 
  12   6   6        1.24       69.02    215.97 o 
  13   6   6      380.52      460.89    127.65 o 
   1   7   6     1390.14     1239.43    249.37 o 
   2   7   6        2.43       23.01    125.43 o 
   3   7   6     1531.52     1519.97    123.94 o 
   4   7   6       41.47      117.26    169.96 o 
   5   7   6      711.40      755.53    107.62 o 
   6   7   6       24.78       37.85     94.26 o 
   7   7   6      346.19      572.96    134.33 o 
   8   7   6       67.78       87.58    139.53 o 
   9   7   6      430.67      276.09    230.82 o 
  10   7   6        3.41       94.26    279.80 o 
  11   7   6       50.29      164.76    195.19 o 
   1   8   6      723.48      689.48    152.15 o 
   2   8   6      303.58      310.23    190.74 o 
   3   8   6      998.59      944.79    213.00 o 
   4   8   6      287.97      388.16    176.64 o 
   5   8   6      232.16      269.41    103.90 o 
   6   8   6        1.35       69.76    198.90 o 
   7   8   6      567.17      553.66    150.66 o 
   8   8   6      158.11      118.01    154.37 o 
   9   8   6      692.83      559.60    166.25 o 
  10   8   6      106.08      118.01    198.90 o 
   1   9   6      427.01      336.95    217.46 o 
   2   9   6       53.88      140.27    171.44 o 
   3   9   6      313.41      431.20    240.46 o 
   4   9   6       31.75       80.15    168.47 o 
   5   9   6      187.84      268.67    178.12 o 
   6   9   6       55.23      109.10    155.86 o 
   7   9   6      514.48      363.67    161.05 o 
   8   9   6        0.96       -5.94    269.41 o 
   1  10   6      408.90      454.95    264.96 o 
   2  10   6       52.82      157.34    220.43 o 
   3  10   6      424.66      474.99    282.77 o 
   4  10   6      497.84      508.39    185.54 o 
   1   1   7      829.53      887.64     92.03 o 
   2   1   7    31761.09    32056.77    955.92 o 
   3   1   7     2768.66     2835.85     97.97 o 
   4   1   7    10619.08    11040.60    372.57 o 
   5   1   7      119.69      118.01     57.15 o 
   6   1   7     1842.84     1738.92     99.45 o 
   7   1   7      403.80      362.92     84.61 o 
   8   1   7      926.23      901.74     85.35 o 
   9   1   7      819.68      901.00    133.59 o 
  10   1   7     2799.64     2624.33    181.83 o 
  11   1   7       26.27       30.43     92.77 o 
  12   1   7      348.48      337.69    129.14 o 
  13   1   7       18.06       88.32     95.74 o 
  14   1   7      781.18      673.89    138.79 o 
  15   1   7      107.49      122.46    163.28 o 
   1   2   7     3395.83     4125.01    460.15 o 
   2   2   7     1111.59     1085.80     97.22 o 
   3   2   7     2318.81     2105.55    106.87 o 
   4   2   7     4688.72     5253.12    219.68 o 
   5   2   7     3298.49     3281.90    236.75 o 
   6   2   7    13946.20    14947.41    437.14 o 
   7   2   7     1568.41     1666.18    166.99 o 
   8   2   7     2920.02     3075.57    158.83 o 
   9   2   7      104.15      184.80    120.97 o 
  10   2   7     2344.68     2285.90    128.40 o 
  11   2   7      743.49      739.95    110.58 o 
  12   2   7     1210.30     1137.75    150.66 o 
  13   2   7      138.92      149.92     94.26 o 
  14   2   7     1270.49     1165.21    178.86 o 
  15   2   7      135.10      183.32    247.89 o 
   1   3   7     4178.07     4987.42    513.59 o 
   2   3   7    24570.17    25851.44    414.13 o 
   3   3   7    16037.10    16322.66    240.46 o 
   4   3   7     6574.75     6292.90    247.89 o 
   5   3   7      933.12     1054.63    188.51 o 
   6   3   7     2045.90     2188.67    139.53 o 
   7   3   7     2257.67     2420.98    210.78 o 
   8   3   7       76.24      107.62     90.55 o 
   9   3   7     2075.61     1836.14    221.91 o 
  10   3   7       61.13       94.26    111.33 o 
  11   3   7      490.20      397.06    177.38 o 
  12   3   7      248.51      241.21    120.97 o 
  13   3   7      290.59      334.72    183.32 o 
  14   3   7      593.46      619.72    244.18 o 
  15   3   7       57.86      108.36    261.99 o 
   1   4   7    10190.86     9961.47    394.09 o 
   2   4   7     2899.94     2727.49    157.34 o 
   3   4   7      776.00      741.43    174.41 o 
   4   4   7      179.36      134.33     54.92 o 
   5   4   7      697.05      597.45    123.94 o 
   6   4   7      251.03      280.54     83.87 o 
   7   4   7     2411.46     2072.15    297.61 o 
   8   4   7     3225.19     3247.76    190.74 o 
   9   4   7     2383.29     2389.06    186.29 o 
  10   4   7     1047.23     1109.55    141.76 o 
  11   4   7      591.00      469.05    162.54 o 
  12   4   7      443.46      385.93    154.37 o 
  13   4   7      621.06      558.86    169.96 o 
  14   4   7      687.41      731.78    133.59 o 
   1   5   7     2961.68     2998.39    262.73 o 
   2   5   7     1466.75     1491.03    129.14 o 
   3   5   7     6621.76     6320.36    243.43 o 
   4   5   7     1585.26     1550.40    146.95 o 
   5   5   7     1045.86      917.33    187.03 o 
   6   5   7       58.88       31.91     70.51 o 
   7   5   7     2816.76     2501.13    253.82 o 
   8   5   7      486.03      489.84    120.23 o 
   9   5   7     1683.81     1497.71    143.98 o 
  10   5   7      256.45      263.47    150.66 o 
  11   5   7      704.80      508.39    276.83 o 
  12   5   7      175.47      129.14    133.59 o 
  13   5   7     1101.49      842.37    229.33 o 
   1   6   7     2352.83     2271.80    191.48 o 
   2   6   7      148.22      188.51     89.06 o 
   3   6   7     2095.25     1922.23    151.40 o 
   4   6   7      102.32       92.77     93.51 o 
   5   6   7      595.96      628.62     95.74 o 
   6   6   7       42.44      131.36    142.50 o 
   7   6   7     1494.26     1292.13    146.21 o 
   8   6   7       17.14       66.80    115.04 o 
   9   6   7      576.45      518.04    152.89 o 
  10   6   7      560.34      569.99    154.37 o 
  11   6   7      501.40      403.00    180.35 o 
  12   6   7       63.94      118.75    175.15 o 
   1   7   7     1765.22     1745.60    175.15 o 
   2   7   7       65.81       54.18    170.70 o 
   3   7   7     2474.30     2167.89    256.79 o 
   4   7   7       14.26       28.20    105.39 o 
   5   7   7      611.73      630.11    123.20 o 
   6   7   7       26.62      117.26    158.83 o 
   7   7   7     1753.73     1614.97    201.13 o 
   8   7   7       47.28       66.80    132.11 o 
   9   7   7      440.86      416.36    219.68 o 
  10   7   7       21.36       74.96    187.77 o 
  11   7   7      229.36      176.64    193.71 o 
   1   8   7     1091.98     1114.00    210.04 o 
   2   8   7       65.93      103.90    190.00 o 
   3   8   7      808.89      824.56    195.93 o 
   4   8   7        1.50      120.23    164.76 o 
   5   8   7      181.77      143.98    132.11 o 
   6   8   7       65.03      156.60    165.51 o 
   7   8   7      334.34      385.93     95.00 o 
   8   8   7      191.73      205.58    167.73 o 
   9   8   7      851.19      647.92    197.42 o 
  10   8   7       61.00      176.64    233.04 o 
   1   9   7      711.66      848.31    217.46 o 
   2   9   7       34.38       83.12    221.91 o 
   3   9   7      573.19      708.78    172.93 o 
   4   9   7       52.30      125.43    204.84 o 
   5   9   7      182.68      254.57    210.04 o 
   6   9   7      100.69      119.49    155.11 o 
   7   9   7      470.56      609.33    116.52 o 
   1  10   7       11.80      101.68    217.46 o 
   2  10   7       41.56      162.54    230.07 o 
   3  10   7      452.41      501.71    196.68 o 
   4  10   7       92.12      100.94    237.50 o 
   1   1   8     2460.38     2361.60     92.03 o 
   2   1   8      346.42      424.52     42.30 o 
   3   1   8      419.90      477.22     63.08 o 
   4   1   8     2843.89     2669.60    144.72 o 
   5   1   8      197.04      187.77     86.83 o 
   6   1   8      598.33      717.68     85.35 o 
   7   1   8      170.56      155.11     94.26 o 
   8   1   8    17867.07    18523.21    486.87 o 
   9   1   8      656.02      641.98     88.32 o 
  10   1   8     2418.92     2487.03    109.84 o 
  11   1   8       77.95       89.06    104.65 o 
  12   1   8     3252.07     3401.39    213.00 o 
  13   1   8       10.90       11.13    112.07 o 
  14   1   8       18.98       89.06    162.54 o 
  15   1   8      326.85      408.94    161.05 o 
   1   2   8     1490.05     1238.69    220.43 o 
   2   2   8    34294.61    35374.29   1257.24 o 
   3   2   8     1715.99     1755.99    118.01 o 
   4   2   8     3577.95     3831.11    109.84 o 
   5   2   8     3688.94     4422.62    238.24 o 
   6   2   8     7150.37     7339.37    255.31 o 
   7   2   8     1722.28     1621.65     83.87 o 
   8   2   8     1199.50     1142.21    137.30 o 
   9   2   8      247.80      215.23    105.39 o 
  10   2   8        9.39       10.39     89.80 o 
  11   2   8      988.51      994.51    162.54 o 
  12   2   8      552.70      558.12    177.38 o 
  13   2   8       37.14       63.08     97.22 o 
  14   2   8      970.82      992.29    190.00 o 
  15   2   8      247.92      236.75    205.58 o 
   1   3   8    11597.13    11805.04    564.05 o 
   2   3   8      177.69      263.47     69.76 o 
   3   3   8     4169.61     4914.68    304.29 o 
   4   3   8     2272.75     2348.98     83.87 o 
   5   3   8     3147.80     2801.71    256.79 o 
   6   3   8      600.21      619.72     71.99 o 
   7   3   8      836.20      556.63    204.84 o 
   8   3   8     5273.68     4933.24    221.91 o 
   9   3   8     1675.56     1735.95    171.44 o 
  10   3   8      466.80      456.44    110.58 o 
  11   3   8     1588.00     1583.80    168.47 o 
  12   3   8     2358.99     1937.08    257.53 o 
  13   3   8       89.05      144.72    129.14 o 
  14   3   8      102.55      100.19     84.61 o 
  15   3   8      208.35      340.66    112.81 o 
   1   4   8    15112.03    15283.61    312.46 o 
   2   4   8     2465.11     2236.92    122.46 o 
   3   4   8      622.53      742.18    152.89 o 
   4   4   8      617.73      587.80    104.65 o 
   5   4   8     4699.07     4357.31    169.22 o 
   6   4   8     1644.88     1733.72    138.04 o 
   7   4   8      405.13      477.96     94.26 o 
   8   4   8      305.65      419.33    205.58 o 
   9   4   8     2176.26     2288.13    166.99 o 
  10   4   8      203.27      178.86    173.67 o 
  11   4   8     1188.10     1208.26    169.22 o 
  12   4   8       19.45       56.41    155.86 o 
  13   4   8       22.87       66.05    150.66 o 
  14   4   8      167.22      186.29    178.12 o 
   1   5   8     4448.82     4571.80    201.13 o 
   2   5   8        3.15       48.98    137.30 o 
   3   5   8      810.56      993.03    218.94 o 
   4   5   8     1030.45      947.02     64.57 o 
   5   5   8     3332.91     3346.47    225.62 o 
   6   5   8      139.27      174.41     97.22 o 
   7   5   8      949.90      908.42    164.02 o 
   8   5   8      432.71      466.09    109.10 o 
   9   5   8     1615.99     1430.17    181.83 o 
  10   5   8       15.19       40.08    105.39 o 
  11   5   8     2003.73     1686.96    250.11 o 
  12   5   8      536.41      474.25    175.15 o 
  13   5   8      230.57      376.28    174.41 o 
   1   6   8     3713.47     3756.15    193.71 o 
   2   6   8      453.77      462.38    138.79 o 
   3   6   8      392.05      444.56    120.97 o 
   4   6   8      271.87      316.17    123.20 o 
   5   6   8     4100.32     4111.65    120.97 o 
   6   6   8       40.44       82.38    122.46 o 
   7   6   8      833.98      745.89    121.72 o 
   8   6   8      118.83      141.76    161.79 o 
   9   6   8      820.25      820.10    161.05 o 
  10   6   8      155.25      126.91    199.65 o 
  11   6   8      818.65      815.65    141.76 o 
  12   6   8       31.32       80.15     83.87 o 
   1   7   8     1205.80     1272.83    221.91 o 
   2   7   8        7.27        4.45    112.07 o 
   3   7   8      220.85      236.01    107.62 o 
   4   7   8       26.06       57.15    147.69 o 
   5   7   8     2280.88     2420.98    165.51 o 
   6   7   8      128.84      178.86    112.07 o 
   7   7   8      756.67      734.75    140.27 o 
   8   7   8       21.09       85.35    169.22 o 
   9   7   8      564.46      506.91    149.18 o 
  10   7   8       13.74       65.31    108.36 o 
  11   7   8      840.25      645.69    230.07 o 
   1   8   8     2591.91     2344.53    277.57 o 
   2   8   8        9.66       68.28    164.76 o 
   3   8   8       40.48      143.24    137.30 o 
   4   8   8        8.58       58.63    147.69 o 
   5   8   8     1330.79     1135.53    220.43 o 
   6   8   8       12.54       25.98    118.01 o 
   7   8   8      162.02      155.11    124.69 o 
   8   8   8       19.36      112.81    235.27 o 
   9   8   8      742.21      647.92    253.82 o 
   1   9   8      980.91      788.93    234.53 o 
   2   9   8        0.01       43.05    206.32 o 
   3   9   8      125.67      215.97    233.04 o 
   4   9   8       65.72      187.03    156.60 o 
   5   9   8      897.90      732.53    188.51 o 
   6   9   8       30.03       66.80    178.86 o 
   7   9   8      180.25      194.45    135.82 o 
   1  10   8      247.02      299.84    259.76 o 
   2  10   8      759.13      703.58    269.41 o 
   3  10   8      153.27      145.47    240.46 o 
   4  10   8       19.87      190.74     65.31 o 
   1   1   9      951.41      970.02     63.83 o 
   2   1   9     7892.26     8461.54    561.83 o 
   3   1   9     1513.46     1519.23     80.90 o 
   4   1   9    10329.96    10127.72    312.46 o 
   5   1   9      175.10      214.49     66.80 o 
   6   1   9      947.54      988.58    109.84 o 
   7   1   9      113.02      161.05     68.28 o 
   8   1   9      187.53       56.41    106.13 o 
   9   1   9      292.55      320.62    118.01 o 
  10   1   9       83.89       43.05    119.49 o 
  11   1   9       71.34      111.33    172.93 o 
  12   1   9     1243.76     1121.43    168.47 o 
  13   1   9       83.38       88.32    155.86 o 
  14   1   9      652.80      529.91    179.61 o 
  15   1   9      328.77      266.44    202.61 o 
   1   2   9      882.84     1022.72    152.15 o 
   2   2   9      270.69      389.64     71.25 o 
   3   2   9      258.20      460.15     99.45 o 
   4   2   9    16163.49    17285.26    304.29 o 
   5   2   9      779.01      854.24    113.55 o 
   6   2   9     5724.42     5731.08    165.51 o 
   7   2   9     2064.41     1902.94    146.95 o 
   8   2   9     4906.99     5106.17    229.33 o 
   9   2   9      457.52      552.18     92.03 o 
  10   2   9     2337.56     2373.48    233.04 o 
  11   2   9      862.04      799.32    120.97 o 
  12   2   9     2278.03     2146.37    218.20 o 
  13   2   9      585.40      564.80    168.47 o 
  14   2   9      648.43      574.44    122.46 o 
  15   2   9      168.90      209.29    253.82 o 
   1   3   9     6364.79     7152.34    253.82 o 
   2   3   9     7194.39     7651.83    215.97 o 
   3   3   9     1083.14      844.60    107.62 o 
   4   3   9     3349.15     3235.14    166.25 o 
   5   3   9     2316.12     2809.13    260.50 o 
   6   3   9     2217.78     2324.49    152.15 o 
   7   3   9      269.48      132.11    117.26 o 
   8   3   9      673.34      680.57    109.84 o 
   9   3   9     1339.09     1292.13    136.56 o 
  10   3   9      617.76      462.38    115.04 o 
  11   3   9      518.97      378.51    198.16 o 
  12   3   9      417.21      402.26    172.18 o 
  13   3   9      439.95      313.94    120.23 o 
  14   3   9       51.31      132.85    166.99 o 
   1   4   9     9278.85    10508.46    693.19 o 
   2   4   9       61.52      106.13     91.29 o 
   3   4   9     2713.99     2698.55    144.72 o 
   4   4   9     3398.14     3531.27    201.87 o 
   5   4   9     1284.01     1434.62    199.65 o 
   6   4   9     2989.94     3197.29    204.84 o 
   7   4   9      829.48      862.41    141.01 o 
   8   4   9     4635.91     4804.10    272.38 o 
   9   4   9     1400.94      984.87    313.20 o 
  10   4   9     2331.48     2291.09    206.32 o 
  11   4   9     1071.63     1052.40    231.56 o 
  12   4   9      384.80      440.11    204.84 o 
  13   4   9      554.05      627.88    164.76 o 
  14   4   9       48.10      -19.30    199.65 o 
   1   5   9     2322.30     2486.29    129.88 o 
   2   5   9       85.07       71.99    123.20 o 
   3   5   9     1730.06     1940.05    159.57 o 
   4   5   9      715.74      653.11     85.35 o 
   5   5   9     3005.23     2815.81    161.05 o 
   6   5   9       80.62       66.80    109.84 o 
   7   5   9      705.15      680.57    188.51 o 
   8   5   9       18.43       38.59    104.65 o 
   9   5   9     1423.74     1342.59    146.95 o 
  10   5   9       20.29       60.12    125.43 o 
  11   5   9      521.45      538.08    190.74 o 
  12   5   9       13.72       63.83    137.30 o 
  13   5   9      162.51      202.61    170.70 o 
   1   6   9     1419.86     1552.63    184.80 o 
   2   6   9     1028.09      981.16    149.18 o 
   3   6   9     2160.82     2337.85    192.22 o 
   4   6   9      123.35       97.22    106.13 o 
   5   6   9     1680.96     1792.35    189.25 o 
   6   6   9       11.70       -6.68    197.42 o 
   7   6   9     1339.50     1292.13    168.47 o 
   8   6   9      157.29      154.37    127.65 o 
   9   6   9      705.58      669.44    120.97 o 
  10   6   9      356.03      292.42    194.45 o 
  11   6   9      690.95      541.05    155.11 o 
  12   6   9       16.74      -23.75    159.57 o 
   1   7   9     1051.35     1278.03    235.27 o 
   2   7   9       70.32      100.19    133.59 o 
   3   7   9      830.73      916.59    173.67 o 
   4   7   9       55.13      100.94    118.01 o 
   5   7   9     1392.26     1434.62    131.36 o 
   6   7   9      217.18      281.28    184.06 o 
   7   7   9      347.13      426.75    139.53 o 
   8   7   9        3.08       69.76    167.73 o 
   9   7   9      632.88      614.52    160.31 o 
  10   7   9       20.98       49.73    214.49 o 
  11   7   9      211.24      490.58    219.68 o 
   1   8   9      852.23     1083.58    260.50 o 
   2   8   9      409.87      404.49    175.15 o 
   3   8   9      578.44      572.22    192.22 o 
   4   8   9      296.07      359.21    129.88 o 
   5   8   9      520.52      663.50    176.64 o 
   6   8   9      124.21      209.29    135.08 o 
   7   8   9      543.84      625.65    197.42 o 
   8   8   9      188.18      130.62    180.35 o 
   9   8   9      423.32      264.96    259.02 o 
   1   9   9     1007.45      963.34    260.50 o 
   2   9   9      193.99      146.95    167.73 o 
   3   9   9      221.88      203.36    209.29 o 
   4   9   9       53.86      178.86    242.69 o 
   5   9   9      270.45      305.78    198.16 o 
   6   9   9       11.87      118.75    247.14 o 
   7   9   9       81.07       95.74    350.31 o 
   1  10   9       33.29      122.46    173.67 o 
   2  10   9        7.93       74.96    155.11 o 
   3  10   9       24.32       62.34    217.46 o 
   1   1  10      260.84      260.50     46.76 o 
   2   1  10     3578.00     3339.79    256.05 o 
   3   1  10     4322.92     4700.20    159.57 o 
   4   1  10     1059.61     1172.64     71.99 o 
   5   1  10        7.42       31.17     70.51 o 
   6   1  10    15794.67    14919.20    360.70 o 
   7   1  10      260.17      230.07    103.16 o 
   8   1  10      156.66      143.98     80.15 o 
   9   1  10      744.74      889.87    161.79 o 
  10   1  10     7212.57     7352.73    324.33 o 
  11   1  10      245.08      202.61    112.07 o 
  12   1  10       33.20       48.24    140.27 o 
  13   1  10      172.54      178.86    159.57 o 
  14   1  10      915.62      824.56    184.06 o 
  15   1  10      229.60      305.03     83.12 o 
   1   2  10      273.27      213.00     66.05 o 
   2   2  10      131.26      129.14     63.08 o 
   3   2  10       37.13      125.43     74.22 o 
   4   2  10     9463.74     9525.82    253.08 o 
   5   2  10      821.24      843.85    128.40 o 
   6   2  10      152.04      120.97     89.80 o 
   7   2  10     2239.74     2535.27    173.67 o 
   8   2  10       66.86       91.29     72.73 o 
   9   2  10      862.51      691.71    169.96 o 
  10   2  10       58.06       97.97     81.64 o 
  11   2  10       64.37       43.79    117.26 o 
  12   2  10      547.66      470.54    207.07 o 
  13   2  10      474.19      430.46    204.10 o 
  14   2  10        3.04       23.01    110.58 o 
  15   2  10        1.51      153.63    152.89 o 
   1   3  10     2522.36     2582.77    136.56 o 
   2   3  10     1154.92     1316.62     88.32 o 
   3   3  10     5279.83     5438.66    300.58 o 
   4   3  10      113.23      139.53     54.92 o 
   5   3  10      271.89      319.88     71.99 o 
   6   3  10     5742.31     6036.85    246.40 o 
   7   3  10      696.23     1004.16    202.61 o 
   8   3  10       71.94       53.44    124.69 o 
   9   3  10     1906.65     1905.91    211.52 o 
  10   3  10     2104.93     1937.82    270.15 o 
  11   3  10      229.32      201.87    128.40 o 
  12   3  10       67.01       80.15    114.29 o 
  13   3  10      839.86      862.41    124.69 o 
  14   3  10      469.08      552.92    128.40 o 
   1   4  10     1785.11     1569.70    301.32 o 
   2   4  10      640.66      693.93    100.19 o 
   3   4  10     2856.66     2863.31    161.05 o 
   4   4  10     4867.27     4910.97    176.64 o 
   5   4  10     2232.34     2285.90    152.15 o 
   6   4  10       87.81      122.46     60.12 o 
   7   4  10     2069.23     1953.40    185.54 o 
   8   4  10      167.39      221.91    109.10 o 
   9   4  10      194.92      415.62    133.59 o 
  10   4  10       95.93      105.39     70.51 o 
  11   4  10      223.92      218.20    116.52 o 
  12   4  10      336.92      359.21    149.92 o 
  13   4  10      523.99      630.85    129.88 o 
  14   4  10       56.81       93.51    205.58 o 
   1   5  10     2075.10     2121.88    188.51 o 
   2   5  10       11.53       52.69     63.83 o 
   3   5  10     5129.81     4939.18    198.90 o 
   4   5  10      726.25      688.00    108.36 o 
   5   5  10      295.28      261.25    113.55 o 
   6   5  10      443.23      436.40    125.43 o 
   7   5  10     1621.31     1712.94    123.94 o 
   8   5  10       28.96       51.95     97.97 o 
   9   5  10     1893.57     1957.86    164.76 o 
  10   5  10      530.15      511.36    146.21 o 
  11   5  10       49.64       87.58    204.84 o 
  12   5  10      105.04      101.68    111.33 o 
  13   5  10      814.03      834.95    172.93 o 
   1   6  10     1869.61     2144.14    293.90 o 
   2   6  10       17.72       57.15    147.69 o 
   3   6  10     3309.00     3153.50    217.46 o 
   4   6  10      509.95      492.06    172.93 o 
   5   6  10      167.69      206.32     83.12 o 
   6   6  10      100.51      141.01    166.99 o 
   7   6  10      932.90     1085.06    195.93 o 
   8   6  10       22.18       59.37    135.82 o 
   9   6  10      227.38      336.21    120.97 o 
  10   6  10       13.02       67.54     97.97 o 
  11   6  10      482.43      601.16    179.61 o 
  12   6  10       18.56       40.82    120.97 o 
   1   7  10     2020.07     1809.42    174.41 o 
   2   7  10       56.42      128.40    143.24 o 
   3   7  10     2221.91     2061.02    181.83 o 
   4   7  10       57.16       54.18    126.17 o 
   5   7  10      159.63      205.58    158.83 o 
   6   7  10       10.03       51.95    132.11 o 
   7   7  10      913.38      921.78    195.19 o 
   8   7  10       56.25       63.08    135.08 o 
   9   7  10      640.63      587.80    121.72 o 
  10   7  10        2.15       24.49    132.11 o 
  11   7  10       23.08      137.30    226.36 o 
   1   8  10        2.09       86.83    234.53 o 
   2   8  10      307.50      224.14    213.75 o 
   3   8  10     1050.63     1099.90    145.47 o 
   4   8  10       30.22        9.65    205.58 o 
   5   8  10       73.38      138.79    234.53 o 
   6   8  10        6.14       60.86    236.75 o 
   7   8  10      663.05      537.33    169.96 o 
   8   8  10        4.67       22.27    125.43 o 
   9   8  10      129.97      230.82    135.82 o 
   1   9  10      579.51      679.83    203.36 o 
   2   9  10       16.91       67.54    200.39 o 
   3   9  10      449.89      498.74    163.28 o 
   4   9  10       57.14      174.41    199.65 o 
   5   9  10       33.68       93.51    141.76 o 
   6   9  10      844.90      860.92    196.68 o 
   7   9  10      265.81      362.18    171.44 o 
   1  10  10       26.19       90.55    256.05 o 
   2  10  10        0.56      151.40    200.39 o 
   1   1  11      478.00      561.83     92.77 o 
   2   1  11    26097.68    26630.73   1043.50 o 
   3   1  11     2747.14     3087.45    112.07 o 
   4   1  11     7344.85     7654.79    235.27 o 
   5   1  11      215.41      231.56     60.12 o 
   6   1  11     9529.51     9541.40    308.74 o 
   7   1  11       71.95       89.80     86.09 o 
   8   1  11      715.12      921.78    158.83 o 
   9   1  11     2245.22     2115.20    238.24 o 
  10   1  11      318.26      334.72    132.11 o 
  11   1  11      435.83      431.20    110.58 o 
  12   1  11       45.02       60.12    143.98 o 
  13   1  11       21.85       18.55    132.85 o 
  14   1  11      971.78      969.28    104.65 o 
  15   1  11       96.08      126.17    179.61 o 
   1   2  11     2664.99     2619.14    149.92 o 
   2   2  11       14.69       33.40     79.41 o 
   3   2  11      376.18      440.85     57.89 o 
   4   2  11    11073.33    11462.89    195.19 o 
   5   2  11     2824.31     2837.34    103.16 o 
   6   2  11     1402.02     1428.69    106.13 o 
   7   2  11      811.64      797.10    130.62 o 
   8   2  11    23176.73    24056.87    990.06 o 
   9   2  11     1476.39     1364.86    121.72 o 
  10   2  11      986.83      860.18    139.53 o 
  11   2  11      935.59      856.47    166.99 o 
  12   2  11     1957.58     1849.50    219.68 o 
  13   2  11      158.98      138.04    135.08 o 
  14   2  11      580.31      470.54    146.21 o 
  15   2  11      108.30      139.53    204.84 o 
   1   3  11     2573.35     2655.50    153.63 o 
   2   3  11     8744.63     8686.42    228.59 o 
   3   3  11     1737.26     1652.82    180.35 o 
   4   3  11     2371.44     2560.50    106.87 o 
   5   3  11     1146.10      972.25    129.14 o 
   6   3  11     3087.28     3052.57    165.51 o 
   7   3  11     1143.59      944.79    225.62 o 
   8   3  11      160.37      175.90     79.41 o 
   9   3  11     2096.37     1956.37    201.13 o 
  10   3  11      431.80      368.86    191.48 o 
  11   3  11      730.94      639.75    153.63 o 
  12   3  11      101.48      231.56    141.01 o 
  13   3  11      229.96      296.13    115.04 o 
  14   3  11     1372.64     1091.00    320.62 o 
   1   4  11     2312.48     2257.70    104.65 o 
   2   4  11       42.82       34.14     98.71 o 
   3   4  11      483.48      419.33    126.91 o 
   4   4  11     3332.03     3185.42    115.78 o 
   5   4  11     6381.56     6129.62    296.13 o 
   6   4  11      847.11      891.35    103.90 o 
   7   4  11      792.75      801.55    108.36 o 
   8   4  11     4252.48     4163.60    235.27 o 
   9   4  11      147.56      244.92    168.47 o 
  10   4  11      623.85      560.34    157.34 o 
  11   4  11     1728.62     1418.30    247.14 o 
  12   4  11     1313.90     1280.25    229.33 o 
  13   4  11      292.69      210.04    176.64 o 
  14   4  11       63.93      102.42    134.33 o 
   1   5  11     3887.18     4292.00    254.57 o 
   2   5  11     3538.85     3601.78    172.93 o 
   3   5  11     1604.80     1667.67    186.29 o 
   4   5  11       95.49      109.10    107.62 o 
   5   5  11     1807.27     1953.40    166.99 o 
   6   5  11     1414.63     1447.24    121.72 o 
   7   5  11     1161.79     1141.47    153.63 o 
   8   5  11      406.57      376.28    186.29 o 
   9   5  11     1587.66     1582.32    216.72 o 
  10   5  11        3.51       32.66    169.22 o 
  11   5  11      747.41      755.53    221.17 o 
  12   5  11       26.82      152.89    209.29 o 
  13   5  11      114.05      161.05    175.90 o 
   1   6  11     8241.59     8328.69    239.72 o 
   2   6  11       25.05       85.35     92.77 o 
   3   6  11      799.49      882.45    123.20 o 
   4   6  11      496.35      495.77    146.21 o 
   5   6  11     2261.41     2368.28    212.26 o 
   6   6  11       85.84      160.31    157.34 o 
   7   6  11       80.54      152.89    120.97 o 
   8   6  11      462.01      422.30    205.58 o 
   9   6  11      372.05      386.67    175.90 o 
  10   6  11       35.57       54.18    169.96 o 
  11   6  11     1206.57     1283.96    236.01 o 
  12   6  11      132.12      246.40    149.18 o 
   1   7  11     2947.96     3086.71    189.25 o 
   2   7  11       43.78       75.70    157.34 o 
   3   7  11      497.73      567.76    129.14 o 
   4   7  11      191.61      239.72    113.55 o 
   5   7  11     1088.85     1149.63    193.71 o 
   6   7  11       87.51      112.81    161.05 o 
   7   7  11      465.90      555.15    177.38 o 
   8   7  11      118.25      141.76    202.61 o 
   9   7  11      682.05      567.76    218.20 o 
  10   7  11       25.54      110.58    238.24 o 
  11   7  11      424.72      457.92    158.08 o 
   1   8  11      797.25      722.14    214.49 o 
   2   8  11        3.85      145.47    207.81 o 
   3   8  11      437.90      460.15    166.99 o 
   4   8  11       91.81      114.29    132.85 o 
   5   8  11     1138.00     1103.61    204.84 o 
   6   8  11       80.96       69.76    234.53 o 
   7   8  11      214.70      206.32    171.44 o 
   8   8  11       48.92       11.87    174.41 o 
   9   8  11      237.74      259.02    174.41 o 
   1   9  11      297.32      282.77    153.63 o 
   2   9  11      134.79      253.08    164.76 o 
   3   9  11       79.23      120.23    230.07 o 
   4   9  11      125.30      214.49    164.76 o 
   5   9  11      485.71      657.57    136.56 o 
   6   9  11       71.03       97.97    190.74 o 
   1  10  11      146.16      153.63    293.16 o 
   2  10  11       11.23       28.94    150.66 o 
   1   1  12      925.84     1022.72     84.61 o 
   2   1  12     3265.94     3497.13    130.62 o 
   3   1  12      358.27      480.93     83.87 o 
   4   1  12    13654.00    13855.67    172.18 o 
   5   1  12      287.18      356.99    106.87 o 
   6   1  12     1294.96     1370.06    102.42 o 
   7   1  12       20.41       29.69     81.64 o 
   8   1  12     9962.96     9960.73    302.81 o 
   9   1  12     2301.84     2403.91    133.59 o 
  10   1  12      615.87      600.42    111.33 o 
  11   1  12      294.81      205.58    129.14 o 
  12   1  12     2247.61     2002.39    260.50 o 
  13   1  12       74.51       87.58    208.55 o 
  14   1  12      225.37      250.86    195.93 o 
  15   1  12        3.94       80.90    169.96 o 
   1   2  12     2680.95     2832.14    176.64 o 
   2   2  12    13177.41    13056.34    365.89 o 
   3   2  12     1198.36     1514.78    133.59 o 
   4   2  12     2305.14     2407.62    118.01 o 
   5   2  12     1778.48     1808.68     86.09 o 
   6   2  12     3423.95     3480.80    157.34 o 
   7   2  12      148.34       89.06     89.06 o 
   8   2  12      429.41      529.17    126.17 o 
   9   2  12     1745.69     1861.38    186.29 o 
  10   2  12      625.34      593.74    148.44 o 
  11   2  12      934.00      790.42    208.55 o 
  12   2  12      170.68      216.72    132.11 o 
  13   2  12       63.13      139.53     99.45 o 
  14   2  12      372.25      322.85    181.09 o 
   1   3  12     3870.12     3726.46    250.86 o 
   2   3  12      614.14      521.01    106.87 o 
   3   3  12     1397.91     1395.29    149.92 o 
   4   3  12     3115.64     3075.57    127.65 o 
   5   3  12     1513.48      462.38    594.48 o 
   6   3  12     1643.47     1616.46    115.78 o 
   7   3  12     1352.86     1279.51    101.68 o 
   8   3  12     2953.48     3025.85    191.48 o 
   9   3  12     1367.14     1294.35    143.98 o 
  10   3  12     1559.88     1519.23    187.77 o 
  11   3  12      500.38      316.91    161.79 o 
  12   3  12     1891.73     1771.57    116.52 o 
  13   3  12      228.60      252.34    131.36 o 
  14   3  12      206.15      325.07    183.32 o 
   1   4  12     3264.33     2977.61    217.46 o 
   2   4  12     5399.04     5358.50    149.92 o 
   3   4  12      563.53      831.24    182.58 o 
   4   4  12      565.33      538.08     97.22 o 
   5   4  12     4578.27     4790.00    150.66 o 
   6   4  12     1679.70     1658.76    143.98 o 
   7   4  12      966.37      894.32    114.29 o 
   8   4  12       14.06       30.43     93.51 o 
   9   4  12     1095.42     1095.45    147.69 o 
  10   4  12       80.12      111.33    140.27 o 
  11   4  12     1447.36     1589.00    290.19 o 
  12   4  12        0.32       92.03    131.36 o 
  13   4  12      134.14      125.43    149.92 o 
   1   5  12     5805.14     5498.03    282.03 o 
   2   5  12        1.93       20.78    109.84 o 
   3   5  12     1796.39     1877.70    190.00 o 
   4   5  12        6.02       24.49    159.57 o 
   5   5  12     2288.43     2160.47    119.49 o 
   6   5  12      755.14      768.89    136.56 o 
   7   5  12      815.29      668.70    143.98 o 
   8   5  12      501.21      497.26    138.04 o 
   9   5  12     1156.76      957.41    210.78 o 
  10   5  12      115.28      109.10    119.49 o 
  11   5  12     1015.77      980.41    126.91 o 
  12   5  12      700.39      849.05    205.58 o 
  13   5  12      123.39      112.07    172.93 o 
   1   6  12     8454.86     8029.59    586.32 o 
   2   6  12      246.49      209.29    132.11 o 
   3   6  12      236.41      363.67    133.59 o 
   4   6  12      135.05      155.11    157.34 o 
   5   6  12     2855.52     2420.23    207.07 o 
   6   6  12      140.86      123.20    166.25 o 
   7   6  12     1004.45      745.14    164.76 o 
   8   6  12        4.59       80.90    162.54 o 
   9   6  12      945.89      778.54    192.22 o 
  10   6  12      177.13      283.51    141.76 o 
  11   6  12      757.48      785.22    245.66 o 
  12   6  12       53.20      110.58    186.29 o 
   1   7  12     3313.33     3229.20    250.11 o 
   2   7  12      154.80      196.68    157.34 o 
   3   7  12      678.07      751.82    160.31 o 
   4   7  12       21.70       11.87    184.06 o 
   5   7  12      825.29      836.43    135.82 o 
   6   7  12      416.96      359.95    149.18 o 
   7   7  12      169.82      268.67    152.89 o 
   8   7  12       12.52        2.97    161.79 o 
   9   7  12      718.84      702.10    166.25 o 
  10   7  12       24.44      100.19    180.35 o 
   1   8  12      501.82      514.33    219.68 o 
   2   8  12      477.37      598.94    202.61 o 
   3   8  12      406.23      443.82    192.97 o 
   4   8  12       30.98      104.65    136.56 o 
   5   8  12     1603.61     1448.73    152.89 o 
   6   8  12      136.46      198.16    150.66 o 
   7   8  12      381.58      352.53    178.86 o 
   8   8  12       15.66       41.56    129.14 o 
   9   8  12      283.97      374.80    225.62 o 
   1   9  12      421.86      572.96    266.44 o 
   2   9  12      195.13      229.33    128.40 o 
   3   9  12      230.21      325.07    164.02 o 
   4   9  12      114.04      165.51    236.75 o 
   5   9  12      276.03      287.22    188.51 o 
   6   9  12      143.39      175.90    302.81 o 
   1   1  13      660.16      730.30     79.41 o 
   2   1  13     1153.01     1417.55    112.81 o 
   3   1  13       37.37       59.37     48.24 o 
   4   1  13    27218.48    27350.64    436.40 o 
   5   1  13        7.94       66.80    101.68 o 
   6   1  13      772.29      678.35     76.44 o 
   7   1  13      202.52      202.61     92.03 o 
   8   1  13      188.79      141.76     90.55 o 
   9   1  13     1682.15     1832.43    178.86 o 
  10   1  13      113.28       88.32    148.44 o 
  11   1  13       28.09      126.17    198.90 o 
  12   1  13     1832.80     1600.13    290.19 o 
  13   1  13      217.19      213.75    162.54 o 
  14   1  13       46.96       43.79    136.56 o 
   1   2  13      667.50      695.42     86.09 o 
   2   2  13     1126.91     1164.47     97.97 o 
   3   2  13     1763.15     1761.18    198.16 o 
   4   2  13     2260.66     2159.73    112.81 o 
   5   2  13       22.47       38.59     67.54 o 
   6   2  13     7828.46     7899.71    246.40 o 
   7   2  13      698.13      807.49    125.43 o 
   8   2  13      422.52      499.48     89.80 o 
   9   2  13      671.75      626.40    109.84 o 
  10   2  13     5125.16     4715.78    313.94 o 
  11   2  13      284.31      230.82    163.28 o 
  12   2  13        9.97       58.63    165.51 o 
  13   2  13      645.89      643.47    152.89 o 
  14   2  13      314.84      273.12    215.23 o 
   1   3  13     2606.19     2537.50    139.53 o 
   2   3  13      276.29      297.61     68.28 o 
   3   3  13     4156.78     3908.29    189.25 o 
   4   3  13     7818.76     7980.61    255.31 o 
   5   3  13       29.94       48.98     71.99 o 
   6   3  13       94.18       94.26     97.22 o 
   7   3  13     1067.62     1174.12    115.04 o 
   8   3  13      147.65      144.72     87.58 o 
   9   3  13      883.68      968.54    121.72 o 
  10   3  13       68.89       81.64    118.75 o 
  11   3  13      244.99      201.87    135.08 o 
  12   3  13      742.65      587.80    152.89 o 
  13   3  13      382.93      444.56    155.11 o 
  14   3  13      113.76      161.79    187.77 o 
   1   4  13      958.15      857.95    107.62 o 
   2   4  13      552.89      518.04    122.46 o 
   3   4  13     3138.07     2863.31    233.04 o 
   4   4  13      785.90      766.67    113.55 o 
   5   4  13      194.49      174.41    126.17 o 
   6   4  13     1835.52     1813.88    126.17 o 
   7   4  13     1813.49     2132.27    238.98 o 
   8   4  13        4.24       37.11    178.12 o 
   9   4  13      719.26      846.82    168.47 o 
  10   4  13     2035.76     2072.90    150.66 o 
  11   4  13      189.50      116.52    118.75 o 
  12   4  13      156.35      143.24    187.03 o 
  13   4  13      798.64      860.92    207.07 o 
   1   5  13     3607.96     3630.72    109.84 o 
   2   5  13      122.18      161.05    160.31 o 
   3   5  13     4355.19     4252.66    320.62 o 
   4   5  13      345.71      428.24    120.97 o 
   5   5  13      133.42      154.37     83.87 o 
   6   5  13      177.92      173.67    115.04 o 
   7   5  13     1002.75     1051.66    211.52 o 
   8   5  13      241.39      241.95    135.08 o 
   9   5  13      895.37      806.00    213.75 o 
  10   5  13       37.86      -23.01    169.22 o 
  11   5  13      365.45      394.09    168.47 o 
  12   5  13      266.52      372.57    131.36 o 
   1   6  13     1040.12     1414.59    313.20 o 
   2   6  13       94.29      120.23    149.18 o 
   3   6  13     2802.97     2591.68    290.93 o 
   4   6  13       51.61       95.00    125.43 o 
   5   6  13      432.90      412.65    160.31 o 
   6   6  13      574.12      604.87    193.71 o 
   7   6  13     1547.06     1587.51    123.20 o 
   8   6  13       95.93       56.41    144.72 o 
   9   6  13      834.73      896.55    101.68 o 
  10   6  13      224.94      322.10    105.39 o 
  11   6  13       46.66       -2.23    123.20 o 
   1   7  13     1737.56     1699.58    278.32 o 
   2   7  13       40.01       77.93    107.62 o 
   3   7  13     1598.36     1642.43    162.54 o 
   4   7  13       27.54       90.55    181.83 o 
   5   7  13      151.21      122.46    107.62 o 
   6   7  13      107.72      208.55    155.11 o 
   7   7  13      886.57      776.32    207.81 o 
   8   7  13      203.18      372.57    138.79 o 
   9   7  13      517.39      475.73    132.11 o 
  10   7  13       22.82      171.44    134.33 o 
   1   8  13      375.04      403.74    228.59 o 
   2   8  13       34.98       85.35    119.49 o 
   3   8  13     1100.96     1182.28    172.18 o 
   4   8  13       23.67       63.83    196.68 o 
   5   8  13      113.97       77.19    231.56 o 
   6   8  13       33.25       63.08    191.48 o 
   7   8  13      477.23      416.36    255.31 o 
   8   8  13      118.53      102.42    175.90 o 
   1   9  13      345.77      527.69    204.84 o 
   2   9  13        6.52      184.06    238.98 o 
   3   9  13      428.25      396.32    243.43 o 
   4   9  13       61.01       98.71    228.59 o 
   5   9  13        1.36      180.35    220.43 o 
   6   9  13       25.47       80.15    174.41 o 
   1   1  14       84.19      184.80     69.02 o 
   2   1  14     1364.93     1371.54     62.34 o 
   3   1  14      293.93      423.78     69.02 o 
   4   1  14     2400.90     2136.72    107.62 o 
   5   1  14      489.28      490.58     87.58 o 
   6   1  14     3262.00     3134.21    142.50 o 
   7   1  14      744.68      777.80    142.50 o 
   8   1  14     1965.63     1769.35    156.60 o 
   9   1  14     1062.74     1037.56    149.92 o 
  10   1  14      268.30      255.31     89.80 o 
  11   1  14       13.16       45.27    159.57 o 
  12   1  14     2092.08     1900.71    246.40 o 
  13   1  14      175.90      270.89    266.44 o 
  14   1  14      669.86      648.66    155.11 o 
   1   2  14     2580.11     2595.39    145.47 o 
   2   2  14     9107.22     8966.96    309.49 o 
   3   2  14      461.79      385.93     90.55 o 
   4   2  14     1735.24     1648.37     95.00 o 
   5   2  14     1174.12     1210.49     91.29 o 
   6   2  14      984.19      950.73     77.93 o 
   7   2  14      649.71      673.15    115.78 o 
   8   2  14     1432.95     1380.45     94.26 o 
   9   2  14       52.53       12.62    155.86 o 
  10   2  14      108.85      155.11     86.09 o 
  11   2  14      324.47      201.13    115.04 o 
  12   2  14       60.40       58.63    106.13 o 
  13   2  14      426.78      345.11    129.88 o 
  14   2  14      570.50      432.69    166.99 o 
   1   3  14      581.03      817.88    138.04 o 
   2   3  14      404.43      290.19     77.93 o 
   3   3  14     1555.35     1513.29    141.01 o 
   4   3  14      569.46      438.63    103.90 o 
   5   3  14     1829.05     1904.42    144.72 o 
   6   3  14     2026.10     2056.57    101.68 o 
   7   3  14      656.92      674.64     63.08 o 
   8   3  14     2507.52     2751.99    225.62 o 
   9   3  14      495.72      574.44    112.07 o 
  10   3  14     1627.17     1721.10    120.97 o 
  11   3  14      581.85      526.20    141.76 o 
  12   3  14      686.77      750.34    205.58 o 
  13   3  14      244.44      204.10    140.27 o 
  14   3  14      449.89      430.46    123.94 o 
   1   4  14     4359.63     4232.62    187.77 o 
   2   4  14     3013.93     2867.76    158.08 o 
   3   4  14     1916.54     1833.91    167.73 o 
   4   4  14      936.58      909.16    143.24 o 
   5   4  14     1733.55     1670.64    123.94 o 
   6   4  14      483.82      480.93    149.18 o 
   7   4  14     1209.22     1330.72    124.69 o 
   8   4  14       73.72      139.53    109.10 o 
   9   4  14      626.42      641.24    165.51 o 
  10   4  14        1.09      104.65    123.20 o 
  11   4  14      805.58      771.12    207.07 o 
  12   4  14      231.25      295.39    182.58 o 
  13   4  14      454.85      492.80    154.37 o 
   1   5  14     2233.13     2328.95    190.00 o 
   2   5  14       15.10       23.01     96.48 o 
   3   5  14     1200.04     1214.94    165.51 o 
   4   5  14      366.96      395.58    117.26 o 
   5   5  14     1182.20     1146.66    154.37 o 
   6   5  14     1189.86     1096.19    130.62 o 
   7   5  14      352.84      478.70    139.53 o 
   8   5  14      283.41      279.06    195.93 o 
   9   5  14      506.33      540.30    209.29 o 
  10   5  14      115.42      211.52    184.80 o 
  11   5  14      497.94      486.87    217.46 o 
  12   5  14      115.31      135.82    142.50 o 
   1   6  14      151.90      291.67    138.79 o 
   2   6  14      168.80       37.11    109.84 o 
   3   6  14     1951.09     1922.23    196.68 o 
   4   6  14      176.99      245.66    115.78 o 
   5   6  14     2534.93     2658.47    184.06 o 
   6   6  14      109.84      146.21    154.37 o 
   7   6  14     1207.04     1085.80    152.89 o 
   8   6  14        0.63       35.62    170.70 o 
   9   6  14      469.09      542.53    155.86 o 
  10   6  14       35.34       13.36    124.69 o 
  11   6  14      735.93      792.64    260.50 o 
   1   7  14      524.41      584.09    159.57 o 
   2   7  14        3.03       80.15    172.93 o 
   3   7  14      374.86      382.22    134.33 o 
   4   7  14      120.76       99.45    148.44 o 
   5   7  14     1026.19      912.88    121.72 o 
   6   7  14      275.17      268.67    128.40 o 
   7   7  14      353.12      407.45    253.82 o 
   8   7  14       12.79       59.37    175.90 o 
   9   7  14      252.46      276.83    172.18 o 
  10   7  14       22.24       31.91    106.87 o 
   1   8  14     1309.65     1107.33    241.95 o 
   2   8  14      428.65      290.93    186.29 o 
   3   8  14      812.37      779.28    155.11 o 
   4   8  14       18.43       53.44    157.34 o 
   5   8  14      553.65      576.67    149.18 o 
   6   8  14       46.50       65.31    164.76 o 
   7   8  14      176.16      273.86    157.34 o 
   8   8  14       63.27      163.28    306.52 o 
   1   9  14      328.28      369.60    136.56 o 
   2   9  14        9.13       51.21    161.79 o 
   3   9  14       32.16       83.12    183.32 o 
   4   9  14       18.62       70.51    201.87 o 
   5   9  14      184.30      195.93    192.97 o 
   1   1  15      208.44      215.97     83.87 o 
   2   1  15    30508.51    31110.50    450.50 o 
   3   1  15     1431.57     1581.58     77.19 o 
   4   1  15       88.01       71.99     74.96 o 
   5   1  15      762.58      708.78     95.74 o 
   6   1  15     5161.71     5320.65    166.25 o 
   7   1  15     1139.40     1095.45    119.49 o 
   8   1  15      106.37      109.84    230.82 o 
   9   1  15      192.26      315.42    166.99 o 
  10   1  15      237.18      232.30    192.22 o 
  11   1  15       28.96       87.58    119.49 o 
  12   1  15       70.97      157.34    140.27 o 
  13   1  15       69.34       96.48    125.43 o 
  14   1  15     2281.92     2248.79    155.86 o 
   1   2  15     2626.12     2533.04    121.72 o 
   2   2  15      240.23      254.57     75.70 o 
   3   2  15      226.34      235.27     65.31 o 
   4   2  15     8268.70     8589.93    319.14 o 
   5   2  15     2148.62     2183.48    177.38 o 
   6   2  15       58.90      128.40     74.96 o 
   7   2  15       92.07      104.65    126.91 o 
   8   2  15     6805.37     7001.68    122.46 o 
   9   2  15      387.26      429.72    110.58 o 
  10   2  15      228.51      236.01    105.39 o 
  11   2  15      425.94      504.68    229.33 o 
  12   2  15     2884.56     3067.41    224.88 o 
  13   2  15      118.29      135.82     92.77 o 
  14   2  15      280.84      394.84    161.05 o 
   1   3  15     1523.47     1521.46    132.85 o 
   2   3  15    13494.76    13900.94    379.99 o 
   3   3  15     1038.68     1059.83    144.72 o 
   4   3  15      347.17      339.92    123.94 o 
   5   3  15     3083.84     3016.20    120.23 o 
   6   3  15     2502.40     2377.93    136.56 o 
   7   3  15     1030.96     1122.91    118.75 o 
   8   3  15      199.10      124.69    113.55 o 
   9   3  15     1397.00     1324.04    126.17 o 
  10   3  15      933.22      830.49    135.82 o 
  11   3  15      612.31      680.57    146.95 o 
  12   3  15      126.75      194.45    216.72 o 
  13   3  15       67.21       75.70    106.87 o 
   1   4  15     4281.50     4270.48    244.92 o 
   2   4  15      117.37      119.49     95.74 o 
   3   4  15       74.57       42.30    131.36 o 
   4   4  15     1243.90     1260.96    109.84 o 
   5   4  15     2786.49     2858.12    179.61 o 
   6   4  15       86.09      125.43     83.12 o 
   7   4  15      257.77      330.27    141.01 o 
   8   4  15     1882.83     2137.46    137.30 o 
   9   4  15     1037.91     1033.85    117.26 o 
  10   4  15       26.37       37.85    181.09 o 
  11   4  15     1450.18     1468.76    142.50 o 
  12   4  15      631.88      736.24    280.54 o 
  13   4  15       39.34       58.63    190.00 o 
   1   5  15     4258.27     3829.62    258.28 o 
   2   5  15     3200.76     3152.76    270.89 o 
   3   5  15      908.36      898.77    147.69 o 
   4   5  15      268.83      250.11     96.48 o 
   5   5  15     2194.35     2268.83    166.99 o 
   6   5  15      272.04      267.93    143.24 o 
   7   5  15      665.35      549.95    192.97 o 
   8   5  15       16.02       72.73    148.44 o 
   9   5  15      954.96      975.22    111.33 o 
  10   5  15      167.46      229.33    133.59 o 
  11   5  15      437.81      535.11    129.88 o 
  12   5  15       15.89      178.86    199.65 o 
   1   6  15     1644.54     1309.20    208.55 o 
   2   6  15      189.49      204.84    204.10 o 
   3   6  15      228.78      365.89    164.76 o 
   4   6  15       86.57       69.76    121.72 o 
   5   6  15     3416.06     3094.13    328.78 o 
   6   6  15       21.45       25.23    152.89 o 
   7   6  15      630.07      457.18    198.90 o 
   8   6  15      152.22      166.99    109.10 o 
   9   6  15      613.94      742.18    210.78 o 
  10   6  15       10.24       22.27    175.90 o 
  11   6  15     1206.69     1342.59    195.93 o 
   1   7  15     1593.41     1534.08    169.96 o 
   2   7  15      235.27      202.61    131.36 o 
   3   7  15      752.76      759.25    158.83 o 
   4   7  15        2.25       87.58    149.18 o 
   5   7  15     1322.29     1420.52    260.50 o 
   6   7  15       49.74      161.79    194.45 o 
   7   7  15      203.82      244.18    140.27 o 
   8   7  15        6.16      122.46    239.72 o 
   9   7  15      446.80      545.50    234.53 o 
  10   7  15       18.93      165.51    243.43 o 
   1   8  15     1297.39     1325.52    224.14 o 
   2   8  15      382.46      308.74    140.27 o 
   3   8  15       14.28       63.08    192.97 o 
   4   8  15       31.27       20.78    147.69 o 
   5   8  15      608.37      761.47    238.24 o 
   6   8  15      111.05      154.37    149.18 o 
   7   8  15      165.89      131.36    185.54 o 
   8   8  15       19.95      113.55    193.71 o 
   1   9  15      415.19      453.47    170.70 o 
   2   9  15      103.42      146.95    185.54 o 
   3   9  15      117.76      248.63    236.01 o 
   4   9  15        0.86      136.56    173.67 o 
   5   9  15      341.23      308.00    196.68 o 
   1   1  16      210.92      247.89     84.61 o 
   2   1  16     2322.01     2236.17     92.03 o 
   3   1  16     2027.80     2160.47    129.14 o 
   4   1  16     4647.31     4882.77    132.85 o 
   5   1  16       41.50       57.89     74.96 o 
   6   1  16     9771.44    10402.33    282.03 o 
   7   1  16      843.91      851.27     86.83 o 
   8   1  16     1589.85     1535.56    120.23 o 
   9   1  16       99.77       21.52    121.72 o 
  10   1  16     8597.64     8446.69    451.24 o 
  11   1  16       39.23       64.57     86.83 o 
  12   1  16      537.06      348.08    149.92 o 
  13   1  16       49.05      -54.18    112.81 o 
  14   1  16      469.96      699.87    151.40 o 
   1   2  16     1273.89     1318.10    145.47 o 
   2   2  16     4153.62     4275.67    180.35 o 
   3   2  16     1620.98     1781.22    179.61 o 
   4   2  16     3588.71     3591.39    149.92 o 
   5   2  16     1567.34     1563.76    109.84 o 
   6   2  16       96.55      138.79     71.25 o 
   7   2  16     1145.50     1188.96    117.26 o 
   8   2  16       51.49       89.80    143.98 o 
   9   2  16      606.77      695.42    206.32 o 
  10   2  16      333.34      314.68    122.46 o 
  11   2  16      128.73      198.90    177.38 o 
  12   2  16      784.48      722.88    133.59 o 
  13   2  16       56.16      202.61    138.79 o 
  14   2  16       45.92       74.22    102.42 o 
   1   3  16     1587.87     1753.76    152.89 o 
   2   3  16     1000.05     1019.01    139.53 o 
   3   3  16     2990.44     3042.18    164.76 o 
   4   3  16      419.52      369.60    107.62 o 
   5   3  16      202.48      263.47    113.55 o 
   6   3  16     6252.93     6369.35    439.37 o 
   7   3  16      748.35      815.65    152.15 o 
   8   3  16     1433.79     1611.26    259.76 o 
   9   3  16     2116.38     1958.60    191.48 o 
  10   3  16     1633.86     1764.89    178.86 o 
  11   3  16      680.55      598.19    100.19 o 
  12   3  16      328.36      458.66    157.34 o 
  13   3  16      276.04      371.83    167.73 o 
   1   4  16     1083.78     1000.45    138.04 o 
   2   4  16     2016.20     1971.22    166.25 o 
   3   4  16     1443.99     1780.48    292.42 o 
   4   4  16     1904.27     1838.37    201.13 o 
   5   4  16     1019.47     1105.10    139.53 o 
   6   4  16      348.37      317.65    129.88 o 
   7   4  16     2479.35     2561.25    185.54 o 
   8   4  16       93.25      156.60    105.39 o 
   9   4  16     1181.73     1280.99    190.00 o 
  10   4  16       10.39      151.40    125.43 o 
  11   4  16      133.00      201.13    235.27 o 
  12   4  16       64.70      178.12    142.50 o 
  13   4  16      189.35      426.75    232.30 o 
   1   5  16     3574.59     3819.98    308.74 o 
   2   5  16      391.78      370.35    124.69 o 
   3   5  16     2637.48     2828.43    180.35 o 
   4   5  16       28.84       69.02    141.01 o 
   5   5  16      131.55      160.31    157.34 o 
   6   5  16      420.68      359.95    170.70 o 
   7   5  16     1098.68     1333.69    193.71 o 
   8   5  16       19.50       -8.91    175.90 o 
   9   5  16      874.49      898.77    168.47 o 
  10   5  16      790.47      970.77    195.19 o 
  11   5  16      253.65      268.67    195.19 o 
  12   5  16       73.67      146.95    157.34 o 
   1   6  16     1308.94     1516.26    203.36 o 
   2   6  16        5.11       69.76    167.73 o 
   3   6  16     1662.58     1667.67    164.02 o 
   4   6  16      576.65      535.11    173.67 o 
   5   6  16      840.86      858.70    158.08 o 
   6   6  16       22.24       25.98    234.53 o 
   7   6  16     1493.16     1572.67    204.84 o 
   8   6  16       19.41      103.90    127.65 o 
   9   6  16      760.09      818.62    150.66 o 
  10   6  16        0.95      100.94     94.26 o 
  11   6  16      535.37      655.34    147.69 o 
   1   7  16     1660.05     1626.11    172.18 o 
   2   7  16       19.23       67.54     92.77 o 
   3   7  16     1415.50     1454.66    174.41 o 
   4   7  16      286.09      311.71    206.32 o 
   5   7  16      318.13      203.36    164.76 o 
   6   7  16      122.64      133.59    198.16 o 
   7   7  16      660.35      840.88    267.93 o 
   8   7  16      153.52      238.98    209.29 o 
   9   7  16      297.27      461.63    256.05 o 
   1   8  16      665.10      609.33    149.18 o 
   2   8  16      396.82      415.62    187.03 o 
   3   8  16      791.77      874.28    187.77 o 
   4   8  16        6.60       84.61    242.69 o 
   5   8  16      135.88      215.23    172.93 o 
   6   8  16        5.37       86.09    195.19 o 
   7   8  16      626.41      778.54    187.77 o 
   1   9  16      325.67      463.12    268.67 o 
   2   9  16       90.13      123.94    159.57 o 
   3   9  16      273.27      335.46    191.48 o 
   4   9  16       80.05      147.69    129.88 o 
   1   1  17       47.18       76.44     69.02 o 
   2   1  17     5578.51     5420.85    161.79 o 
   3   1  17     1393.74     1523.69     76.44 o 
   4   1  17     6621.09     6967.54    268.67 o 
   5   1  17      220.66      244.92     76.44 o 
   6   1  17        9.39       27.46     86.83 o 
   7   1  17      411.17      427.49     93.51 o 
   8   1  17      373.54      333.24    128.40 o 
   9   1  17       33.25        8.91    105.39 o 
  10   1  17      424.67      362.18    116.52 o 
  11   1  17       33.07       75.70    122.46 o 
  12   1  17      360.62      387.42    202.61 o 
  13   1  17       48.06      260.50     85.35 o 
  14   1  17      799.76      565.54    236.01 o 
   1   2  17     1969.36     1947.47    127.65 o 
   2   2  17      563.04      588.54     84.61 o 
   3   2  17     1751.53     1737.43     92.03 o 
   4   2  17     1392.67     1394.55    159.57 o 
   5   2  17      513.73      526.94    120.97 o 
   6   2  17     9663.63    10089.87    411.17 o 
   7   2  17      719.63      866.12    151.40 o 
   8   2  17     1673.39     1754.50    168.47 o 
   9   2  17      115.82      180.35     97.22 o 
  10   2  17     3006.82     2737.88    174.41 o 
  11   2  17      293.97      330.27     99.45 o 
  12   2  17      324.29      310.23    109.10 o 
  13   2  17      258.37      245.66    158.08 o 
   1   3  17      473.75      414.13    143.24 o 
   2   3  17     5332.52     5160.34    198.16 o 
   3   3  17     1770.34     1769.35    153.63 o 
   4   3  17     3751.61     3828.88    112.81 o 
   5   3  17     1230.45     1255.02    141.01 o 
   6   3  17       19.88      103.16    102.42 o 
   7   3  17      397.86      541.79    138.04 o 
   8   3  17       18.39       23.01    121.72 o 
   9   3  17      772.28      906.94    210.04 o 
  10   3  17       51.03       92.03    146.95 o 
  11   3  17       41.84      102.42    164.02 o 
  12   3  17      252.38      325.07    138.04 o 
  13   3  17      197.53      163.28     53.44 o 
   1   4  17     1532.07     1476.19    114.29 o 
   2   4  17     2999.93     2893.00    129.88 o 
   3   4  17     2082.37     1647.63    213.00 o 
   4   4  17     1729.60     1668.41    120.23 o 
   5   4  17      562.07      611.55    101.68 o 
   6   4  17     2516.75     2655.50    202.61 o 
   7   4  17     1648.65     1766.38    176.64 o 
   8   4  17      878.79      858.70    158.83 o 
   9   4  17      758.53      886.16    117.26 o 
  10   4  17      925.00     1050.18    183.32 o 
  11   4  17      110.14      260.50    149.92 o 
  12   4  17      184.77      224.88    168.47 o 
   1   5  17      785.86      686.51    308.74 o 
   2   5  17      576.47      561.08     86.09 o 
   3   5  17     1568.78     1517.75    192.22 o 
   4   5  17      560.00      581.12    137.30 o 
   5   5  17     1596.23     1255.02    297.61 o 
   6   5  17      120.25      160.31    167.73 o 
   7   5  17     1401.77     1442.05    196.68 o 
   8   5  17      249.48      239.72    138.79 o 
   9   5  17      257.23      290.93     93.51 o 
  10   5  17       56.28      123.20    205.58 o 
  11   5  17      248.14      457.18    151.40 o 
   1   6  17     2228.43     2284.42    160.31 o 
   2   6  17      301.94      243.43    129.14 o 
   3   6  17     1643.07     1632.79    210.04 o 
   4   6  17        0.77       28.94    126.91 o 
   5   6  17      130.15      225.62    194.45 o 
   6   6  17       12.31       36.37    138.04 o 
   7   6  17     1020.22     1008.62    187.03 o 
   8   6  17       61.65      333.24    244.92 o 
   9   6  17      570.52      615.26    250.11 o 
  10   6  17      371.71      494.29    175.90 o 
   1   7  17      601.64      473.51    270.89 o 
   2   7  17        9.36      100.94    180.35 o 
   3   7  17      782.94      860.18    251.60 o 
   4   7  17       18.46       31.91    164.02 o 
   5   7  17      442.07      495.77    241.95 o 
   6   7  17       98.78      111.33    138.04 o 
   7   7  17      834.98      872.06    189.25 o 
   8   7  17       27.21       15.59    148.44 o 
   9   7  17      220.53      292.42    205.58 o 
   1   8  17       19.60      131.36    218.94 o 
   2   8  17      138.08      167.73    161.79 o 
   3   8  17      972.72      926.23    264.21 o 
   4   8  17      318.65      273.86    206.32 o 
   5   8  17      369.73      501.71    176.64 o 
   6   8  17       22.26       89.80    253.82 o 
   7   8  17      443.96      502.45    262.73 o 
   1   9  17      237.14      338.43    193.71 o 
   2   9  17        0.14       89.80    200.39 o 
   3   9  17      129.61      171.44    160.31 o 
   1   1  18      361.53      383.70    125.43 o 
   2   1  18       46.24       51.21    105.39 o 
   3   1  18      236.62      248.63     83.87 o 
   4   1  18     1661.93     1318.85    138.79 o 
   5   1  18      406.35      459.41     74.96 o 
   6   1  18     3444.68     3580.25    127.65 o 
   7   1  18      105.69      111.33    105.39 o 
   8   1  18     8926.41     7736.43    623.43 o 
   9   1  18       30.61       57.89    129.14 o 
  10   1  18       24.65       46.01    129.88 o 
  11   1  18      118.15      146.95    114.29 o 
  12   1  18     2534.11     2607.26    162.54 o 
  13   1  18      135.34      195.19    162.54 o 
   1   2  18     1110.10      964.83    154.37 o 
   2   2  18     7452.84     6965.31    254.57 o 
   3   2  18      428.61      456.44     97.97 o 
   4   2  18        0.78       66.05    101.68 o 
   5   2  18      662.00      828.27    188.51 o 
   6   2  18     4172.62     4356.57    213.75 o 
   7   2  18      940.71      944.79    133.59 o 
   8   2  18      648.07      534.37    147.69 o 
   9   2  18      171.43       88.32    111.33 o 
  10   2  18      221.93      195.93    182.58 o 
  11   2  18      315.90      247.14     89.80 o 
  12   2  18      120.18      103.16    140.27 o 
  13   2  18       46.39       66.80    225.62 o 
   1   3  18     2861.56     2612.46    200.39 o 
   2   3  18      477.82      449.02    101.68 o 
   3   3  18      313.86      342.14    117.26 o 
   4   3  18     3192.78     3291.55    209.29 o 
   5   3  18     2161.32     2232.46    153.63 o 
   6   3  18      114.14      251.60     84.61 o 
   7   3  18      290.44      370.35    155.86 o 
   8   3  18     2258.65     2251.76    142.50 o 
   9   3  18      251.01      229.33    175.15 o 
  10   3  18      579.87      495.77    102.42 o 
  11   3  18      362.03      351.79    141.01 o 
  12   3  18      999.83      955.18    139.53 o 
  13   3  18       44.17      102.42    257.53 o 
   1   4  18     1112.22     1226.82    178.12 o 
   2   4  18     1481.34     1355.95    118.01 o 
   3   4  18      762.05      819.36    190.74 o 
   4   4  18       25.04       49.73    120.23 o 
   5   4  18     2508.83     2438.05    152.15 o 
   6   4  18      338.88      563.31    167.73 o 
   7   4  18      487.27      572.22    151.40 o 
   8   4  18       68.95      104.65    116.52 o 
   9   4  18      621.68      593.00    177.38 o 
  10   4  18        1.65       34.88    104.65 o 
  11   4  18      562.06      445.31    209.29 o 
  12   4  18      158.14      296.13    162.54 o 
   1   5  18      773.55      799.32    221.91 o 
   2   5  18      330.69      387.42    120.97 o 
   3   5  18      150.32      188.51    114.29 o 
   4   5  18      331.61      373.31    254.57 o 
   5   5  18     3419.45     3186.90    202.61 o 
   6   5  18      215.10      245.66    121.72 o 
   7   5  18      596.10      630.11    181.83 o 
   8   5  18      587.49      591.51    169.96 o 
   9   5  18      354.86      359.95    135.08 o 
  10   5  18       10.61       26.72    172.18 o 
  11   5  18     1309.66     1075.41    206.32 o 
   1   6  18     1344.75     1402.71    184.06 o 
   2   6  18      303.92      276.83    110.58 o 
   3   6  18      150.73      176.64     95.74 o 
   4   6  18        9.88       -1.48    176.64 o 
   5   6  18     1325.96     1063.54    313.94 o 
   6   6  18       87.46       69.02    153.63 o 
   7   6  18      288.74      300.58    168.47 o 
   8   6  18       60.44      248.63    176.64 o 
   9   6  18      673.33      647.18    190.00 o 
  10   6  18       52.33       63.83    132.11 o 
   1   7  18      597.09      601.90    144.72 o 
   2   7  18      144.62      235.27    232.30 o 
   3   7  18       61.46      138.04    164.76 o 
   4   7  18       36.09       76.44    141.76 o 
   5   7  18     1604.32     1565.25    138.79 o 
   6   7  18        9.87       71.25    152.15 o 
   7   7  18      299.64      356.99    164.76 o 
   8   7  18       64.66      200.39    282.77 o 
   1   8  18      108.61      279.80    200.39 o 
   2   8  18       45.05       67.54    167.73 o 
   3   8  18      107.75       59.37    164.02 o 
   4   8  18        9.97      120.23    185.54 o 
   5   8  18      793.38      780.03    100.19 o 
   6   8  18       17.78       64.57    158.08 o 
   1   9  18      577.05      386.67    321.36 o 
   2   9  18       18.68       94.26    178.12 o 
   1   1  19      352.85      341.40    107.62 o 
   2   1  19     5597.98     5680.61    247.89 o 
   3   1  19      182.30      149.92    117.26 o 
   4   1  19     2662.40     2663.67    129.14 o 
   5   1  19      195.91      215.23    160.31 o 
   6   1  19      582.39      502.45    103.90 o 
   7   1  19        8.19       62.34     76.44 o 
   8   1  19      317.40      276.09    166.99 o 
   9   1  19      161.07      184.06    126.91 o 
  10   1  19       99.29      103.90    181.09 o 
  11   1  19       56.05       89.06    118.75 o 
  12   1  19      156.16      250.11    108.36 o 
  13   1  19      299.50      253.08    126.17 o 
   1   2  19      246.02      192.22    107.62 o 
   2   2  19     4801.99     4690.55    202.61 o 
   3   2  19      318.32      464.60    156.60 o 
   4   2  19     1666.49     1649.86    125.43 o 
   5   2  19      317.21      419.33     92.77 o 
   6   2  19     3680.64     3593.61    230.07 o 
   7   2  19     1977.02     2000.90    155.11 o 
   8   2  19     2290.84     2275.51    193.71 o 
   9   2  19      780.23      690.22    169.96 o 
  10   2  19     2583.15     2722.30    196.68 o 
  11   2  19       93.19      133.59    236.01 o 
  12   2  19      945.08     1075.41    116.52 o 
  13   2  19      120.03      242.69     94.26 o 
   1   3  19     3632.93     2996.90    241.21 o 
   2   3  19     5591.79     5400.07    247.14 o 
   3   3  19     2534.24     2518.94    151.40 o 
   4   3  19     1499.12     1406.42    130.62 o 
   5   3  19      883.26      908.42    127.65 o 
   6   3  19      441.70      506.16    105.39 o 
   7   3  19     1405.16     1488.06    196.68 o 
   8   3  19      742.69      812.68    135.08 o 
   9   3  19      132.93      158.08    169.96 o 
  10   3  19      194.79      196.68     86.83 o 
  11   3  19      248.43      290.93    117.26 o 
  12   3  19       96.21      182.58    176.64 o 
   1   4  19     2657.02     1987.54    296.13 o 
   2   4  19       17.78       18.55    102.42 o 
   3   4  19     2299.46     2401.68    222.65 o 
   4   4  19     2316.23     2381.64    142.50 o 
   5   4  19     1226.31     1251.31    148.44 o 
   6   4  19     1024.67     1070.96    185.54 o 
   7   4  19     1082.84     1105.10    201.87 o 
   8   4  19     1040.54     1160.76    161.05 o 
   9   4  19      908.19      970.77    149.92 o 
  10   4  19     1193.09     1255.02    117.26 o 
  11   4  19      241.83      492.06    210.04 o 
  12   4  19      170.75      230.07     91.29 o 
   1   5  19     1122.64     1211.97    158.83 o 
   2   5  19      251.07      209.29    117.26 o 
   3   5  19     1885.99     1804.23    181.09 o 
   4   5  19      628.78      572.22    129.14 o 
   5   5  19     1385.31     1446.50    185.54 o 
   6   5  19       75.66      151.40    172.18 o 
   7   5  19     1103.91     1079.12    134.33 o 
   8   5  19       33.20       21.52    150.66 o 
   9   5  19      936.74      964.09    173.67 o 
  10   5  19       18.12       34.88    261.99 o 
  11   5  19      562.58      542.53    181.83 o 
   1   6  19      965.57      901.74    222.65 o 
   2   6  19       11.85       -2.23    170.70 o 
   3   6  19     1418.78     1320.33    211.52 o 
   4   6  19       27.23       25.23    146.21 o 
   5   6  19      310.37      307.26    151.40 o 
   6   6  19      109.47      215.23    162.54 o 
   7   6  19      802.29      652.37    192.22 o 
   8   6  19      220.81      277.57    159.57 o 
   9   6  19      916.86      994.51    239.72 o 
  10   6  19       38.70      125.43    221.91 o 
   1   7  19      649.38      677.61    221.17 o 
   2   7  19       85.69      173.67    145.47 o 
   3   7  19     1010.36      921.04    321.36 o 
   4   7  19       75.61       70.51    204.84 o 
   5   7  19      680.63      656.83    178.86 o 
   6   7  19       24.56       71.99    227.85 o 
   7   7  19      552.33      543.27    236.75 o 
   8   7  19       15.40        2.23    210.04 o 
   1   8  19      544.44      408.20    158.83 o 
   2   8  19        0.07      159.57    266.44 o 
   3   8  19      595.03      560.34    210.04 o 
   4   8  19       92.83       92.77    124.69 o 
   5   8  19      253.76      238.98    154.37 o 
   6   8  19       31.01       39.34    177.38 o 
   1   1  20       47.20       67.54    155.86 o 
   2   1  20     1316.89     1331.46    120.23 o 
   3   1  20      367.43      394.84     94.26 o 
   4   1  20      980.31     1028.65    113.55 o 
   5   1  20       10.61       46.76    118.75 o 
   6   1  20     2863.11     3152.76    144.72 o 
   7   1  20       13.51       24.49     58.63 o 
   8   1  20       39.17       48.24    178.86 o 
   9   1  20      226.41      161.79    107.62 o 
  10   1  20     6562.81     6502.94    285.00 o 
  11   1  20       37.33      -46.76    132.85 o 
  12   1  20       68.27       33.40    185.54 o 
  13   1  20       61.41      220.43    126.91 o 
   1   2  20      288.47      279.80    138.04 o 
   2   2  20      660.06      720.65    101.68 o 
   3   2  20      347.78      462.38    262.73 o 
   4   2  20     5616.10     5863.93    295.39 o 
   5   2  20      307.50      264.96     97.22 o 
   6   2  20      154.03      108.36     98.71 o 
   7   2  20     1956.08     2120.39    181.09 o 
   8   2  20     1468.49     1537.04    200.39 o 
   9   2  20      829.47      790.42    163.28 o 
  10   2  20       53.91      168.47    169.22 o 
  11   2  20        8.89       97.22    111.33 o 
  12   2  20      942.32      899.52    143.98 o 
   1   3  20      193.70      285.74    148.44 o 
   2   3  20      544.54      566.28    100.19 o 
   3   3  20     3073.01     3153.50    256.79 o 
   4   3  20        2.84       -5.94     60.86 o 
   5   3  20       97.58      109.84    122.46 o 
   6   3  20      368.04      401.52    110.58 o 
   7   3  20     1516.10     1545.21    152.15 o 
   8   3  20      394.51      437.14    136.56 o 
   9   3  20      235.17      285.00    134.33 o 
  10   3  20     2422.05     2578.32    161.79 o 
  11   3  20      173.73      236.75    123.94 o 
  12   3  20      159.65      209.29    161.05 o 
   1   4  20     2937.13     2857.37    196.68 o 
   2   4  20      542.16      580.38    116.52 o 
   3   4  20     2441.16     2656.99    199.65 o 
   4   4  20     2521.54     2524.14    187.03 o 
   5   4  20      115.90      218.94    161.05 o 
   6   4  20      402.22      419.33    157.34 o 
   7   4  20     1467.08     1387.13    152.15 o 
   8   4  20       14.17       64.57    175.15 o 
   9   4  20      573.76      612.29    190.74 o 
  10   4  20       50.19      118.75    136.56 o 
  11   4  20      394.56      482.41    189.25 o 
   1   5  20      590.75      584.83    157.34 o 
   2   5  20      152.44      126.91    135.08 o 
   3   5  20     1920.19     1802.00    262.73 o 
   4   5  20       73.37      120.97    214.49 o 
   5   5  20       86.57      143.98    181.83 o 
   6   5  20      654.88      651.63    204.10 o 
   7   5  20     1240.58     1261.70    174.41 o 
   8   5  20       64.67       47.50    190.74 o 
   9   5  20     1061.84     1027.17    171.44 o 
  10   5  20      115.04       25.23    213.00 o 
   1   6  20     1056.58     1167.44    201.13 o 
   2   6  20      174.91      185.54    146.21 o 
   3   6  20     1997.92     1863.60    202.61 o 
   4   6  20      184.17      112.07    238.98 o 
   5   6  20      149.96      250.11    142.50 o 
   6   6  20        5.55       44.53    136.56 o 
   7   6  20     1042.30     1079.12    264.21 o 
   8   6  20        4.67        6.68    173.67 o 
   9   6  20      473.21      497.26    247.14 o 
   1   7  20      441.86      371.83    123.94 o 
   2   7  20      306.41      264.21    120.97 o 
   3   7  20      727.44      668.70    168.47 o 
   4   7  20       10.83       80.15    216.72 o 
   5   7  20       72.70      121.72    162.54 o 
   6   7  20       19.29       83.12    316.91 o 
   7   7  20      633.58      721.39    168.47 o 
   8   7  20       47.09       97.97    292.42 o 
   1   8  20      486.46      498.74    256.79 o 
   2   8  20        3.96       26.72    178.12 o 
   3   8  20      825.63      955.92    245.66 o 
   4   8  20      118.70      149.92    143.98 o 
   5   8  20       34.51      169.22    161.79 o 
   1   1  21      486.46      443.82    133.59 o 
   2   1  21    10785.24    10771.19    408.94 o 
   3   1  21      188.56      207.81    114.29 o 
   4   1  21      788.29      757.76    129.88 o 
   5   1  21       88.06       88.32     90.55 o 
   6   1  21     1190.93     1404.20    157.34 o 
   7   1  21       64.07       85.35    100.19 o 
   8   1  21       24.59       40.82    198.90 o 
   9   1  21      180.77      186.29    183.32 o 
  10   1  21       69.61      162.54    132.11 o 
  11   1  21      109.89      252.34    192.22 o 
  12   1  21       24.19      166.25    160.31 o 
   1   2  21      149.46      229.33     97.97 o 
   2   2  21     2022.33     2115.94    215.23 o 
   3   2  21      765.51      696.16    130.62 o 
   4   2  21     3592.66     3573.57    244.18 o 
   5   2  21     1077.45     1114.75    172.93 o 
   6   2  21     1075.77     1153.34    136.56 o 
   7   2  21      571.06      678.35    166.99 o 
   8   2  21     1798.20     1848.76    237.50 o 
   9   2  21      439.20      451.24    148.44 o 
  10   2  21      315.12      361.44    123.94 o 
  11   2  21       63.50      163.28    160.31 o 
  12   2  21      993.12     1111.78     97.97 o 
   1   3  21      450.78      641.24    200.39 o 
   2   3  21     1934.86     1897.00    256.79 o 
   3   3  21     1159.37     1231.27    139.53 o 
   4   3  21      363.37      436.40    105.39 o 
   5   3  21     1211.91     1218.65    126.17 o 
   6   3  21      432.27      505.42    129.14 o 
   7   3  21      591.76      653.11    175.15 o 
   8   3  21       56.98       68.28    132.85 o 
   9   3  21      313.84      397.06    196.68 o 
  10   3  21      206.59      174.41    123.94 o 
  11   3  21      557.07      518.78    143.24 o 
  12   3  21       81.66      348.82    213.75 o 
   1   4  21     1113.96     1378.96    277.57 o 
   2   4  21        0.58       52.69    112.07 o 
   3   4  21      384.86      355.50    150.66 o 
   4   4  21      186.31      192.97    141.01 o 
   5   4  21      953.05     1070.96    173.67 o 
   6   4  21      163.52      168.47    122.46 o 
   7   4  21      694.26      680.57    184.06 o 
   8   4  21     1510.08     1510.33    181.83 o 
   9   4  21       49.80      100.19    166.99 o 
  10   4  21      324.34      454.21    217.46 o 
  11   4  21      343.64      371.09    180.35 o 
   1   5  21     1771.74     1925.94    207.81 o 
   2   5  21      700.23      671.67    242.69 o 
   3   5  21      219.12      204.10    157.34 o 
   4   5  21      233.75      220.43    119.49 o 
   5   5  21     1842.81     1655.79    221.17 o 
   6   5  21      415.83      388.90    169.96 o 
   7   5  21      642.72      668.70    150.66 o 
   8   5  21       22.80      149.92    236.75 o 
   9   5  21      153.66      336.21    135.82 o 
  10   5  21      128.54      141.01    191.48 o 
   1   6  21      580.35      707.29    218.94 o 
   2   6  21       54.42      108.36    161.79 o 
   3   6  21      233.92      253.08    142.50 o 
   4   6  21      134.79      201.13    181.83 o 
   5   6  21      984.47     1186.00    175.15 o 
   6   6  21        6.42      142.50    193.71 o 
   7   6  21      268.06      365.89    144.72 o 
   8   6  21      233.27      281.28    226.36 o 
   9   6  21      110.35      287.22    206.32 o 
   1   7  21      817.82      803.78    143.98 o 
   2   7  21       11.14       43.05    120.97 o 
   3   7  21       66.95      112.07    197.42 o 
   4   7  21       33.54      181.09    209.29 o 
   5   7  21     1170.04     1247.60    289.45 o 
   6   7  21       39.70      193.71    224.14 o 
   7   7  21      396.38      514.33    232.30 o 
   1   8  21      372.80      411.17    208.55 o 
   2   8  21        6.65       70.51    143.24 o 
   3   8  21       60.28      136.56    222.65 o 
   4   8  21        8.14       56.41    152.89 o 
   1   1  22      483.33      532.88    154.37 o 
   2   1  22     1882.77     1809.42    120.97 o 
   3   1  22        6.32       56.41    128.40 o 
   4   1  22     2594.12     2499.65    206.32 o 
   5   1  22       48.45       81.64     85.35 o 
   6   1  22     1158.85     1265.41    114.29 o 
   7   1  22      257.24      258.28    120.97 o 
   8   1  22     3568.65     3444.43    204.84 o 
   9   1  22       71.82      225.62    204.84 o 
  10   1  22      858.61      915.10    269.41 o 
  11   1  22       42.06      160.31    173.67 o 
  12   1  22      579.95      690.22    186.29 o 
   1   2  22      381.25      472.02    165.51 o 
   2   2  22     2652.25     2594.64    157.34 o 
   3   2  22     1455.10     1369.31    155.11 o 
   4   2  22     3554.06     3633.69    201.87 o 
   5   2  22      649.81      826.78    194.45 o 
   6   2  22      555.30      689.48    112.81 o 
   7   2  22       12.49      169.22    131.36 o 
   8   2  22      760.40      722.88    135.08 o 
   9   2  22      198.83      270.89    169.22 o 
  10   2  22       16.75       -3.71    139.53 o 
  11   2  22      129.34      148.44    159.57 o 
  12   2  22      506.28      366.63    154.37 o 
   1   3  22      884.01      760.73    222.65 o 
   2   3  22      331.03      301.32     97.97 o 
   3   3  22      172.56      225.62    141.01 o 
   4   3  22      952.70      931.43    124.69 o 
   5   3  22      867.21      848.31     89.80 o 
   6   3  22     2636.65     2524.14    285.00 o 
   7   3  22      247.42      354.76    147.69 o 
   8   3  22     2205.75     2229.49    196.68 o 
   9   3  22      437.74      530.66    232.30 o 
  10   3  22      757.50      699.13    156.60 o 
  11   3  22      440.54      431.20    172.93 o 
   1   4  22      248.03      217.46    138.79 o 
   2   4  22      779.94      790.42    190.74 o 
   3   4  22     1219.05     1323.30    203.36 o 
   4   4  22      652.23      757.76    143.98 o 
   5   4  22      798.24      944.79    184.06 o 
   6   4  22      998.39     1093.97    115.78 o 
   7   4  22     1268.38     1264.67    263.47 o 
   8   4  22      314.02      301.32    272.38 o 
   9   4  22      405.58      441.59    215.23 o 
  10   4  22       41.14      181.09    189.25 o 
  11   4  22       73.35      167.73    141.76 o 
   1   5  22     1351.95     1228.30    167.73 o 
   2   5  22       23.92      106.87     83.12 o 
   3   5  22      834.26      832.72    284.25 o 
   4   5  22      601.02      529.91    152.15 o 
   5   5  22     1159.45     1186.00    193.71 o 
   6   5  22      234.92      264.96    195.19 o 
   7   5  22      421.43      538.08    353.28 o 
   8   5  22      158.88      146.21    214.49 o 
   9   5  22       50.01       83.12    241.95 o 
  10   5  22      810.72      891.35    325.07 o 
   1   6  22      454.74      431.95    100.94 o 
   2   6  22       94.24      111.33    129.88 o 
   3   6  22      930.14      794.13    235.27 o 
   4   6  22       62.93      112.07    134.33 o 
   5   6  22     1294.95     1142.21    118.01 o 
   6   6  22       20.88       60.86    196.68 o 
   7   6  22      431.45      560.34    247.14 o 
   8   6  22       10.01       90.55    161.79 o 
   1   7  22      631.62      618.23    191.48 o 
   2   7  22        1.41       70.51    125.43 o 
   3   7  22      504.92      516.55    127.65 o 
   4   7  22       47.57      237.50    331.75 o 
   5   7  22      617.97      820.10    192.97 o 
   6   7  22       51.12      152.15    236.01 o 
   1   8  22      173.27      114.29    211.52 o 
   2   8  22       89.60      122.46    214.49 o 
   3   8  22      284.12      339.92    145.47 o 
   1   1  23      226.44      236.75    149.92 o 
   2   1  23      366.63      325.81    123.94 o 
   3   1  23      111.91      214.49    126.17 o 
   4   1  23     5722.33     5852.05    299.84 o 
   5   1  23       10.15       11.13    137.30 o 
   6   1  23       65.38      103.90    166.99 o 
   7   1  23      510.89      463.86    141.76 o 
   8   1  23      385.85      561.08    119.49 o 
   9   1  23      141.93      191.48    155.11 o 
  10   1  23      168.74      153.63    112.07 o 
  11   1  23       19.19       88.32    123.20 o 
  12   1  23      633.97      639.75    215.23 o 
   1   2  23     1166.10     1157.79    174.41 o 
   2   2  23       95.21      134.33    129.14 o 
   3   2  23     1135.75     1177.09    167.73 o 
   4   2  23      124.95      129.14    127.65 o 
   5   2  23       31.35       93.51    103.16 o 
   6   2  23     4676.13     4764.02    302.07 o 
   7   2  23      285.47      229.33    114.29 o 
   8   2  23      268.54      282.77    169.96 o 
   9   2  23      143.91      159.57    161.05 o 
  10   2  23     3306.24     3546.85    263.47 o 
  11   2  23       79.83       28.94    107.62 o 
   1   3  23      690.01      872.80    159.57 o 
   2   3  23      134.51      184.80     86.09 o 
   3   3  23     1176.07     1033.85    141.01 o 
   4   3  23     2719.28     2838.08    126.17 o 
   5   3  23       69.05       53.44    116.52 o 
   6   3  23      160.18      195.93    122.46 o 
   7   3  23      650.89      633.82    165.51 o 
   8   3  23      219.23      232.30    200.39 o 
   9   3  23     1073.60      947.02    207.07 o 
  10   3  23        3.10       51.21    187.03 o 
  11   3  23      251.30      327.30    194.45 o 
   1   4  23      673.21      566.28    135.82 o 
   2   4  23      742.42      751.08    168.47 o 
   3   4  23     1944.16     2107.03    149.18 o 
   4   4  23       96.81      157.34    123.20 o 
   5   4  23       13.95       80.15     67.54 o 
   6   4  23      579.20      647.92    100.94 o 
   7   4  23     1981.75     1884.38    247.89 o 
   8   4  23       69.60      227.11    176.64 o 
   9   4  23      626.39      708.78    167.73 o 
  10   4  23     1001.48      953.70    138.04 o 
   1   5  23      625.12      616.01    125.43 o 
   2   5  23       15.36       29.69     92.03 o 
   3   5  23     2357.27     1914.81    347.34 o 
   4   5  23      336.72      379.99    141.01 o 
   5   5  23       68.56      172.18    120.97 o 
   6   5  23       63.75      158.08    158.83 o 
   7   5  23     1228.00     1116.23    238.24 o 
   8   5  23      157.27      287.22    228.59 o 
   9   5  23      396.15      492.80    248.63 o 
   1   6  23      735.85      679.09    149.92 o 
   2   6  23       12.54       29.69    150.66 o 
   3   6  23     2098.34     1921.49    233.79 o 
   4   6  23       17.24       31.17    164.02 o 
   5   6  23      177.36       87.58    188.51 o 
   6   6  23       33.70       81.64    175.90 o 
   7   6  23      734.47      830.49    200.39 o 
   8   6  23       14.08      172.18    200.39 o 
   1   7  23      408.43      353.28    145.47 o 
   2   7  23        5.60       26.72    121.72 o 
   3   7  23      908.51      892.09    169.22 o 
   4   7  23       42.28        9.65    179.61 o 
   5   7  23       51.17      184.06    162.54 o 
   6   7  23       45.01      135.08    260.50 o 
   1   8  23      225.70      221.91    251.60 o 
   1   1  24      211.42      143.98    166.99 o 
   2   1  24     1298.33     1304.74    131.36 o 
   3   1  24       33.09       28.20    122.46 o 
   4   1  24     5691.11     5654.63    250.11 o 
   5   1  24      206.30      163.28    141.76 o 
   6   1  24      822.63      737.72    208.55 o 
   7   1  24      477.90      371.09    155.86 o 
   8   1  24     3640.66     3588.42    195.19 o 
   9   1  24      142.91      124.69    181.83 o 
  10   1  24     1143.83      978.93    103.16 o 
  11   1  24       91.40      139.53    253.82 o 
   1   2  24      768.95      852.02    161.05 o 
   2   2  24     5055.51     5134.37    301.32 o 
   3   2  24      252.85      258.28    121.72 o 
   4   2  24      749.52      718.43    151.40 o 
   5   2  24      503.36      459.41    126.91 o 
   6   2  24      702.48      762.96    123.94 o 
   7   2  24      335.68      319.88    101.68 o 
   8   2  24      347.89      361.44    228.59 o 
   9   2  24        7.26       62.34    156.60 o 
  10   2  24       38.77       -4.45    129.14 o 
  11   2  24       39.66      188.51    201.13 o 
   1   3  24     1572.92     1554.11    273.12 o 
   2   3  24      170.14       93.51    158.08 o 
   3   3  24      477.82      508.39    148.44 o 
   4   3  24     2260.54     2205.74    125.43 o 
   5   3  24      254.30      351.79    109.84 o 
   6   3  24     1187.39     1046.47    135.08 o 
   7   3  24      399.24      332.49    149.92 o 
   8   3  24     1706.93     1877.70    199.65 o 
   9   3  24     1123.69      968.54    244.92 o 
  10   3  24      650.61      805.26    155.86 o 
   1   4  24      804.11      728.07    139.53 o 
   2   4  24     1904.51     1905.91    194.45 o 
   3   4  24      421.15      428.98    106.13 o 
   4   4  24      397.66      365.89    214.49 o 
   5   4  24     1247.57     1320.33    187.03 o 
   6   4  24      113.16      100.19    221.17 o 
   7   4  24      975.84      906.94    129.88 o 
   8   4  24      676.99      732.53    287.96 o 
   9   4  24      426.84      463.86    259.02 o 
  10   4  24       18.20      132.85    147.69 o 
   1   5  24     1596.42     1274.31    342.88 o 
   2   5  24       52.44      -32.66    110.58 o 
   3   5  24     1033.82      957.41    244.92 o 
   4   5  24       99.86      106.13    140.27 o 
   5   5  24      354.96      469.80    186.29 o 
   6   5  24       93.17       63.08    181.09 o 
   7   5  24      707.18      840.88    166.99 o 
   8   5  24      566.86      633.82    153.63 o 
   9   5  24      370.62      362.18    190.74 o 
   1   6  24      655.42      489.84    192.22 o 
   2   6  24      112.31      169.96    107.62 o 
   3   6  24      690.32      689.48    142.50 o 
   4   6  24       92.48      140.27    210.04 o 
   5   6  24      394.21      479.45    201.13 o 
   6   6  24      211.31      257.53    212.26 o 
   7   6  24      164.88       95.00    217.46 o 
   1   7  24      630.38      623.43    362.18 o 
   2   7  24       18.52      100.94    122.46 o 
   3   7  24      369.62      398.55    132.85 o 
   4   7  24       87.73      117.26    113.55 o 
   5   7  24      440.44      509.87    179.61 o 
   1   1  25      522.68      519.52    145.47 o 
   2   1  25     3365.19     3316.04    203.36 o 
   3   1  25      101.99       98.71    117.26 o 
   4   1  25      142.74      141.01    151.40 o 
   5   1  25      298.62      253.82    233.79 o 
   6   1  25      950.34      981.16    143.98 o 
   7   1  25      271.08      185.54    192.97 o 
   8   1  25       48.06      175.90    166.25 o 
   9   1  25       19.58      -17.07    166.99 o 
  10   1  25        8.46      -81.64    223.39 o 
  11   1  25       21.93       -2.23    175.15 o 
   1   2  25      253.42      327.30    132.11 o 
   2   2  25       96.62      119.49    128.40 o 
   3   2  25      408.25      358.47    116.52 o 
   4   2  25      295.92      307.26    208.55 o 
   5   2  25      495.83      475.73    150.66 o 
   6   2  25      365.08      472.77    172.93 o 
   7   2  25       54.79      103.16    138.79 o 
   8   2  25     1801.95     1861.38    162.54 o 
   9   2  25      135.89      215.23    142.50 o 
  10   2  25       51.68      150.66    192.22 o 
  11   2  25      154.28      236.75    281.28 o 
   1   3  25      616.39      673.15    221.17 o 
   2   3  25     2356.44     2484.80    210.78 o 
   3   3  25      217.27      169.96    170.70 o 
   4   3  25      170.92      230.07    141.01 o 
   5   3  25      607.93      596.71    175.15 o 
   6   3  25     1281.52     1237.95    162.54 o 
   7   3  25      304.36      405.97    179.61 o 
   8   3  25        6.63       28.94    196.68 o 
   9   3  25      361.19      521.01    186.29 o 
  10   3  25        5.21      106.87    118.01 o 
   1   4  25      917.56      798.58    169.96 o 
   2   4  25       27.88       61.60    104.65 o 
   3   4  25      475.00      500.97    180.35 o 
   4   4  25       93.81      141.01    111.33 o 
   5   4  25     1452.68     1431.66     77.93 o 
   6   4  25      295.90      313.94    136.56 o 
   7   4  25       44.76       61.60    115.04 o 
   8   4  25      103.07      112.07    189.25 o 
   9   4  25      352.35      412.65    181.09 o 
   1   5  25      951.55      770.38    142.50 o 
   2   5  25      235.16      181.83     83.87 o 
   3   5  25      260.25      195.93    135.82 o 
   4   5  25      189.18      286.48    141.01 o 
   5   5  25      602.70      624.17    125.43 o 
   6   5  25      115.06      242.69    194.45 o 
   7   5  25      168.92      128.40    201.87 o 
   8   5  25        3.44       78.67    178.12 o 
   1   6  25      323.87      293.90    130.62 o 
   2   6  25       44.02       59.37     89.06 o 
   3   6  25      213.54      192.97    109.10 o 
   4   6  25       42.23      111.33     94.26 o 
   5   6  25      794.75      814.91    251.60 o 
   6   6  25       73.96      138.04    207.07 o 
   1   7  25      420.99      423.78    176.64 o 
   2   7  25       86.84      142.50    158.08 o 
   3   7  25      154.41      221.91    143.98 o 
   4   7  25       21.94      241.95    229.33 o 
   1   1  26     1264.60     1157.79    205.58 o 
   2   1  26      973.97      751.08    149.92 o 
   3   1  26      298.85      287.96    154.37 o 
   4   1  26      244.41      265.70    180.35 o 
   5   1  26       98.02      103.90    138.79 o 
   6   1  26     4877.23     4458.99    371.09 o 
   7   1  26      185.27      209.29    106.87 o 
   8   1  26       25.55       82.38    111.33 o 
   9   1  26       36.43      190.74    184.80 o 
  10   1  26     1830.62     2057.31    201.87 o 
   1   2  26      201.28      199.65    163.28 o 
   2   2  26     1210.10     1244.63    153.63 o 
   3   2  26      909.04      860.18    130.62 o 
   4   2  26     1638.85     1751.53    190.74 o 
   5   2  26       84.27      111.33    212.26 o 
   6   2  26       56.98       83.87     88.32 o 
   7   2  26      262.58      195.19    171.44 o 
   8   2  26      112.43      282.77    234.53 o 
   9   2  26      184.65      279.06    189.25 o 
  10   2  26       27.14      236.75    191.48 o 
   1   3  26      428.72      445.31    154.37 o 
   2   3  26      587.90      603.39    160.31 o 
   3   3  26      792.80      877.25    199.65 o 
   4   3  26        6.17       33.40    141.76 o 
   5   3  26       18.54       71.99    198.16 o 
   6   3  26     2217.62     1997.94    319.88 o 
   7   3  26      434.60      456.44    141.01 o 
   8   3  26        1.66       71.99    158.08 o 
   9   3  26      237.95      319.88    180.35 o 
  10   3  26     1128.94     1126.62    253.08 o 
   1   4  26      678.96      656.08    147.69 o 
   2   4  26      356.48      378.51    155.11 o 
   3   4  26     1371.98     1521.46    209.29 o 
   4   4  26      831.56      805.26    190.74 o 
   5   4  26      285.37      403.74    171.44 o 
   6   4  26        9.10      105.39    169.22 o 
   7   4  26      305.81      359.21    127.65 o 
   8   4  26       52.50       96.48    155.11 o 
   9   4  26      261.55      402.26    259.02 o 
   1   5  26      287.42      256.79    112.81 o 
   2   5  26      382.87      565.54    155.86 o 
   3   5  26      669.96      713.97    224.14 o 
   4   5  26      198.27      310.23    129.14 o 
   5   5  26      109.03      210.78    182.58 o 
   6   5  26      976.47      932.17    200.39 o 
   7   5  26      346.20      391.13    194.45 o 
   1   6  26      210.52      259.02    145.47 o 
   2   6  26        5.85       46.76    124.69 o 
   3   6  26     1016.71      949.98    156.60 o 
   4   6  26      239.56      211.52    128.40 o 
   5   6  26      114.87      153.63    207.07 o 
   6   6  26       12.23       27.46    149.18 o 
   1   7  26      106.77      129.88    140.27 o 
   2   7  26       13.28       64.57    137.30 o 
   1   1  27     1403.32     1303.26    146.95 o 
   2   1  27     2473.05     2592.42    265.70 o 
   3   1  27      307.96      262.73    135.82 o 
   4   1  27     4136.70     3959.50    264.96 o 
   5   1  27       24.96       64.57    160.31 o 
   6   1  27      656.07      656.08    201.13 o 
   7   1  27       12.48       59.37    206.32 o 
   8   1  27       15.60       84.61    136.56 o 
   9   1  27       55.19      110.58    201.13 o 
  10   1  27      199.75      279.06    161.05 o 
   1   2  27      597.66      588.54    155.11 o 
   2   2  27      598.77      687.25    183.32 o 
   3   2  27      308.01      380.74    275.35 o 
   4   2  27      610.29      623.43    190.00 o 
   5   2  27       90.30      140.27    123.20 o 
   6   2  27     1461.14     1267.64    256.05 o 
   7   2  27      187.04      279.80    229.33 o 
   8   2  27      766.85      857.95    170.70 o 
   9   2  27       55.77      153.63    241.95 o 
  10   2  27      932.71      823.81    187.03 o 
   1   3  27      606.76      601.90    153.63 o 
   2   3  27     1850.01     1802.74    203.36 o 
   3   3  27      880.65      824.56    130.62 o 
   4   3  27     1292.61     1295.10    227.85 o 
   5   3  27      459.82      587.06    185.54 o 
   6   3  27       62.90      126.91    225.62 o 
   7   3  27      455.09      561.83    158.83 o 
   8   3  27       47.67      103.90    197.42 o 
   9   3  27      222.65      491.32    136.56 o 
   1   4  27      931.36      933.66    138.04 o 
   2   4  27       86.60      190.74    166.25 o 
   3   4  27      507.13      583.35    181.83 o 
   4   4  27      205.37      251.60    171.44 o 
   5   4  27       88.92      130.62    167.73 o 
   6   4  27      674.54      734.75    181.83 o 
   7   4  27      222.65      241.21    164.76 o 
   8   4  27      504.28      658.31    195.93 o 
   1   5  27      508.11      403.00    148.44 o 
   2   5  27      788.94      664.99    127.65 o 
   3   5  27      798.18      624.91    213.75 o 
   4   5  27       43.20       92.03    132.85 o 
   5   5  27      522.12      535.85    277.57 o 
   6   5  27       51.02      131.36    144.72 o 
   7   5  27      526.34      627.14    207.81 o 
   1   6  27      876.06      829.75    181.09 o 
   2   6  27       52.36       48.24    207.07 o 
   3   6  27      555.84      529.17    135.82 o 
   4   6  27       39.83       73.48    136.56 o 
   5   6  27      217.83      288.71    175.90 o 
   1   1  28     1012.52      978.93    186.29 o 
   2   1  28      314.01      294.64    118.75 o 
   3   1  28       34.50       59.37    102.42 o 
   4   1  28     1818.99     1656.53    162.54 o 
   5   1  28       54.03      114.29    183.32 o 
   6   1  28      309.12      355.50    102.42 o 
   7   1  28       13.45      162.54    119.49 o 
   8   1  28     3638.26     3625.53    262.73 o 
   9   1  28       64.00      110.58     91.29 o 
   1   2  28      643.93      706.55    167.73 o 
   2   2  28     4606.14     4651.21    304.29 o 
   3   2  28       82.38      159.57    123.94 o 
   4   2  28      317.34      293.90    195.19 o 
   5   2  28      360.39      423.04    215.23 o 
   6   2  28      735.69      699.87    163.28 o 
   7   2  28       68.78       67.54    124.69 o 
   8   2  28       98.00      100.94    164.76 o 
   9   2  28      238.52      138.79    102.42 o 
   1   3  28      409.53      492.80    186.29 o 
   2   3  28       33.00       -0.74    165.51 o 
   3   3  28       82.85      148.44    183.32 o 
   4   3  28      998.32      939.59    161.79 o 
   5   3  28      588.21      526.94    237.50 o 
   6   3  28       39.34       46.76    213.00 o 
   7   3  28      224.51      204.10    224.88 o 
   8   3  28     1138.91     1228.30    169.22 o 
   1   4  28      951.87      906.20    186.29 o 
   2   4  28     2064.93     2051.37    178.86 o 
   3   4  28        3.33       66.80    210.78 o 
   4   4  28        7.65       60.86    197.42 o 
   5   4  28      644.15      598.94    176.64 o 
   6   4  28      211.52      236.75    175.90 o 
   7   4  28      137.85      245.66    190.00 o 
   1   5  28      314.54      362.18    222.65 o 
   2   5  28       11.79        2.23    143.98 o 
   3   5  28       62.77      187.03    156.60 o 
   4   5  28      408.62      445.31    157.34 o 
   5   5  28      603.16      656.83    174.41 o 
   6   5  28       13.69      115.04    220.43 o 
   1   6  28     1034.59      996.00    280.54 o 
   2   6  28      418.00      385.19    195.93 o 
   3   6  28       24.28      128.40    233.04 o 
   1   1  29      566.18      581.87    132.11 o 
   2   1  29       36.09       54.18    122.46 o 
   3   1  29       47.85       56.41    145.47 o 
   4   1  29     1774.37     1495.48    286.48 o 
   5   1  29      135.50      124.69    186.29 o 
   6   1  29      426.44      517.30    122.46 o 
   7   1  29       92.06      164.76    254.57 o 
   8   1  29       44.82       77.93    134.33 o 
   9   1  29       40.36      120.23    138.79 o 
   1   2  29      170.70      172.93    161.05 o 
   2   2  29       93.17      108.36    134.33 o 
   3   2  29      265.05      270.89    138.04 o 
   4   2  29      205.29      272.38    131.36 o 
   5   2  29      242.86      189.25    102.42 o 
   6   2  29     1144.02     1150.37    139.53 o 
   7   2  29      111.54      226.36    241.21 o 
   8   2  29      412.58      507.65    163.28 o 
   1   3  29      218.97      257.53    118.75 o 
   2   3  29      166.21      181.09    135.82 o 
   3   3  29      754.02      715.46    196.68 o 
   4   3  29      702.13      667.96    227.11 o 
   5   3  29      282.95      307.26    176.64 o 
   6   3  29      109.04      155.86    145.47 o 
   7   3  29      144.97      261.99    146.95 o 
   8   3  29       19.62       60.86    178.86 o 
   1   4  29      400.73      373.31    178.86 o 
   2   4  29       83.77       57.89    181.83 o 
   3   4  29      413.71      540.30    198.16 o 
   4   4  29       41.44       48.98    265.70 o 
   5   4  29      315.48      308.00    132.85 o 
   6   4  29      484.79      489.09    237.50 o 
   7   4  29      279.94      408.20    181.09 o 
   1   5  29      109.79      100.94    247.89 o 
   2   5  29       83.23      129.88    130.62 o 
   3   5  29      707.35      616.01    270.89 o 
   4   5  29       75.25       82.38    285.00 o 
   5   5  29       30.63       95.00    212.26 o 
   1   6  29      692.62      748.85    201.87 o 
   2   6  29       18.46      198.16    103.90 o 
   1   1  30      146.76      158.83    136.56 o 
   2   1  30       41.92       64.57    143.98 o 
   3   1  30      149.71      208.55    116.52 o 
   4   1  30       69.31      104.65    198.90 o 
   5   1  30      205.10      222.65    151.40 o 
   6   1  30     2244.48     2351.95    246.40 o 
   7   1  30       76.54      160.31    213.00 o 
   8   1  30      293.06      338.43    260.50 o 
   1   2  30      284.77      265.70    154.37 o 
   2   2  30     1002.55      884.67    200.39 o 
   3   2  30      136.86      163.28    185.54 o 
   4   2  30     2206.91     1989.03    251.60 o 
   5   2  30       12.39       79.41    126.91 o 
   6   2  30      242.56      274.60     94.26 o 
   7   2  30       78.79      121.72    137.30 o 
   8   2  30       92.05      141.01    172.18 o 
   1   3  30      261.18      277.57    109.10 o 
   2   3  30      400.88      339.92    184.06 o 
   3   3  30     1166.52     1009.36    288.71 o 
   4   3  30      170.40      166.99    147.69 o 
   5   3  30      263.00      285.74    218.94 o 
   6   3  30      851.45      945.53    140.27 o 
   7   3  30      113.78      215.97    172.18 o 
   1   4  30      779.65      716.20    174.41 o 
   2   4  30      242.39      227.85    190.00 o 
   3   4  30      481.35      502.45    173.67 o 
   4   4  30      677.57      688.74    199.65 o 
   5   4  30       18.38       51.95    203.36 o 
   6   4  30      164.78      122.46    169.96 o 
   1   5  30      293.50      330.27    164.02 o 
   2   5  30       10.88       59.37    120.97 o 
   3   5  30      734.21      689.48    215.23 o 
   4   5  30        2.47      -23.75    176.64 o 
   1   1  31       35.60       68.28    141.01 o 
   2   1  31     3407.85     3237.37    271.64 o 
   3   1  31       41.41      122.46    175.15 o 
   4   1  31      319.41      178.86    198.90 o 
   5   1  31      167.61      270.89    216.72 o 
   6   1  31      515.65      730.30    166.25 o 
   7   1  31       27.87      188.51    210.04 o 
   1   2  31      562.08      545.50    193.71 o 
   2   2  31      285.18      293.16    135.82 o 
   3   2  31      245.42      261.99    212.26 o 
   4   2  31     1190.12      887.64    208.55 o 
   5   2  31      208.30      274.60    201.13 o 
   6   2  31       27.43       86.83    166.99 o 
   7   2  31       25.71      168.47    128.40 o 
   1   3  31      691.79      641.24    208.55 o 
   2   3  31      669.10      630.85    181.83 o 
   3   3  31      319.25      336.95    181.09 o 
   4   3  31       36.01      225.62    248.63 o 
   5   3  31      271.37      293.16    237.50 o 
   6   3  31      257.94      432.69    172.18 o 
   1   4  31     1259.85      987.84    277.57 o 
   2   4  31       75.62      103.90    127.65 o 
   3   4  31       42.63      137.30    250.11 o 
   4   4  31      482.12      403.00    173.67 o 
   5   4  31      272.62      310.97    230.82 o 
   1   5  31      557.09      673.89    134.33 o 
   2   5  31      140.04      106.13    210.04 o 
   1   1  32       67.24      118.75    158.83 o 
   2   1  32      189.93      242.69    161.79 o 
   3   1  32       33.35      101.68    168.47 o 
   4   1  32      321.97      462.38    131.36 o 
   5   1  32       45.68      103.90    172.93 o 
   6   1  32      818.51      849.05    173.67 o 
   1   2  32      214.94      206.32    112.81 o 
   2   2  32     1791.80     1816.84    152.89 o 
   3   2  32      334.48      320.62    132.11 o 
   4   2  32      171.57      261.25    123.20 o 
   5   2  32      143.32      274.60    166.99 o 
   6   2  32      530.90      593.00    166.25 o 
   1   3  32      417.93      313.20     95.74 o 
   2   3  32       55.25      106.13    197.42 o 
   3   3  32      109.38       86.83    116.52 o 
   4   3  32      707.90      670.93    248.63 o 
   5   3  32       26.41      129.88    139.53 o 
   1   4  32      540.73      458.66    161.05 o 
   2   4  32      463.86      396.32    267.18 o 
   3   4  32       18.43       51.21    203.36 o 
   1   1  33       16.16       -7.42    150.66 o 
   2   1  33       22.23       56.41    227.11 o 
   3   1  33       76.41      144.72    104.65 o 
   4   1  33     1104.16     1142.21    166.25 o 
   5   1  33        8.17       79.41    117.26 o 
   1   2  33      120.47      165.51    140.27 o 
   2   2  33      216.58      233.04    172.18 o 
   3   2  33      168.88      245.66    240.46 o 
   4   2  33      279.01      373.31    191.48 o 
   5   2  33        1.19       23.75    168.47 o 
   1   3  33      103.43       16.33    123.94 o 
   2   3  33      145.41      207.07    132.85 o 
   3   3  33      242.86      205.58    204.10 o 
   1   1  34       31.26        5.20    128.40 o 
   2   1  34      120.39      198.90    108.36 o 
   3   1  34       48.50      151.40     89.80 o 
   4   1  34     1291.04     1289.90    186.29 o 
   1   2  34      215.45      170.70    114.29 o 
   2   2  34     1595.50     1252.79    228.59 o 
   3   2  34       42.72      134.33    123.94 o 
   1   3  34      434.81      331.75    218.20 o 
   1   1  35       20.90       77.19    195.93 o 
   2   1  35     1596.34     1388.61    197.42 o 
                                                 
